# Supplementary material for: Paternal nutritional programming of lipid metabolism is propagated through sperm and seminal plasma
Source: Metabolomics. 2022 Feb 10;18(2):13. doi: 10.1007/s11306-022-01869-9 (PMC8828597; doi:10.1007/s11306-022-01869-9)
Supplement: Supplementary file 2 — Supplementary file2 (TXT 29 KB) [file 11306_2022_1869_MOESM2_ESM.txt]

rm(list = ls())
options(warn=-1)
#### PRELIMINARIES #############################################################################################
#*Uploads the needed libraries --------------------------------------------------------------------------------
require(ggplot2)
require(data.table)
require(plotly)
require(DT)
require(R2HTML)
require(stringr)
#** Sets the number of significant digits for the output --------------------------
sig_dig = 4
#** Sets the working directory ---------------------------------------------------------------------------------
#Gets the default wd
default_wd <- getwd()
#Sets the directory where all the saved outputs will be stored
setwd("C:/Users/Furse/xxx/300. Data/")# <--- insert here the path to the working (output) directory
new_wd <- getwd()
#Sets the input directory
inputdir <-"C:/Users/Furse/xxx/100. Data sheets/"# <--- insert here the path to the input directory
#### DEFINES FUNCTIONS #############################################################################################
count_zeroes <- function(x){length(which(x==0))}
#considered_mode <- "\\+ve"
considered_mode <- "\\+ve"
considered_generation <- "F1A"
considered_model_1 <-"NL"
considered_model_2 <- "LN"
#### DATA UPLOAD ###############################################################################################################
# - Uploads the .csv files containing the information related to the F1A, PW, -ve datasets.
# - Separates the metadata from the main data
# - Picks only the considered_model_1 and considered_model_2 sets
files_names_originals <- list.files(inputdir)
files_names_originals <- files_names_originals[which(str_length(files_names_originals)==17)]
modes <- unique(substr(files_names_originals, start=1, stop=3))
tissues <- unique(substr(files_names_originals, start=6, stop=8))
generations <- unique(substr(files_names_originals, start=11, stop=13))
# PRODUCES TISSUE-SPECIFIC MATRICES
# For each tissue, produces two matrices (one for each considered_model)
# in which the columns are the samples and the rows are the lipids
for(j in 1: length(tissues)){
tissue <- tissues[j]
aa <- files_names_originals[grep(files_names_originals, pattern=considered_mode)]
aa <- aa[grep(aa, pattern=considered_generation)]
aa<- aa[grep(aa, pattern=tissue)]
if(length(aa)!=0){
bb<- read.csv(paste0(inputdir, aa), stringsAsFactors = F)
assign(paste0(tissue, "_", considered_generation, "_", substr(considered_mode, 2,4), "_metadata"), bb)
cc<- read.csv(paste0(inputdir, aa), stringsAsFactors = F , skip=10 )
cc <- cc[!is.na(cc$m.z),]
assign(paste0(tissue, "_", considered_generation, "_", substr(considered_mode, 2,4)), cc)
cc_1 <- cc[,grep(as.vector(bb[4, ]),pattern=considered_model_1)]
cc_2 <- cc[,grep(as.vector(bb[4, ]),pattern=considered_model_2)]
rownames(cc_1) <- cc$Lipid.variable
rownames(cc_2) <- cc$Lipid.variable
cc_1_zeroes <- apply(cc_1[, c(3:ncol(cc_1))], 1, count_zeroes)
cc_2_zeroes <- apply(cc_2[, c(3:ncol(cc_2))], 1, count_zeroes)
cc_1_nozeroes <- cc_1[-which(cc_1_zeroes > ncol(cc_1)*20/100) ,]
cc_2_nozeroes <- cc_2[-which(cc_2_zeroes > ncol(cc_2)*20/100) ,]
assign(paste0(tissue, "_", considered_generation, "_", substr(considered_mode, 2,4), "_",  considered_model_1), cc_1)
assign(paste0(tissue, "_", considered_generation, "_", substr(considered_mode, 2,4), "_",  considered_model_2), cc_2)
assign(paste0(tissue, "_", considered_generation, "_", substr(considered_mode, 2,4), "_",  considered_model_1, "_nozeroes"), cc_1_nozeroes)
assign(paste0(tissue, "_", considered_generation, "_", substr(considered_mode, 2,4), "_",  considered_model_2, "_nozeroes"), cc_2_nozeroes)
}
}
#### A LIPIDS ###############################################################################################################
# Finds the A-type lipids for both the considered models --------------------------------------------------------------------------------------------------
# ** Considered_model_1 --------------------------------------------------------------------------------------
# Finds the A-lipids
# Creates a list (called all_tissues) in which each element is
# a list of lipids coming from the row names of
# each Tissue-specific Matrix
all_tissues <-list()
for(k in 1:length(tissues)){
tissue <- tissues[k]
aa <- files_names_originals[grep(files_names_originals, pattern=considered_mode)]
aa <- aa[grep(aa, pattern=considered_generation)]
aa<- aa[grep(aa, pattern=tissue)]
if(length(aa)!=0){
print(tissue)
yy <- rownames(get(paste0(tissue, "_", considered_generation, "_", substr(considered_mode, 2,4), "_",  considered_model_1, "_nozeroes") ) )
assign(paste0("xx_",k), yy)
all_tissues[[k]] <- yy
}
}
names(all_tissues) <- tissues
all_tissues<-all_tissues[-which(all_tissues=="NULL")]
# intersects all the elements of the all_tissues list to find the A-lipids
gg_1<-Reduce(intersect, all_tissues)
assign(paste0 ("A_Lipids_", considered_generation, "_", substr(considered_mode, 2,4), "_",  considered_model_1), gg_1)
write.csv(gg_1, file=paste0 ("A_Lipids_", considered_generation, "_", substr(considered_mode, 2,4), "_",  considered_model_1, ".csv"))
# Counts the A-lipids in each classes
classes <- unique(substr(gg_1, start=1, stop =5))
classes_counts_model_1 <- matrix(ncol=1, nrow=length(classes))
rownames(classes_counts_model_1) <- classes
colnames(classes_counts_model_1) <- paste0("A_lipids_",considered_model_1)
for(i in 1:length(classes)){
classes_counts_model_1[i] <- length(grep(gg_1, pattern=paste0("^",classes[i])))
}
# ** Considered_model_2 --------------------------------------------------------------------------------------
# Finds the A-lipids
# Creates a list (called all_tissues) in which each element is
# a list of lipids coming from the row names of
# each Tissue-specific Matrix
all_tissues <-list()
for(k in 1:length(tissues)){
tissue <- tissues[k]
aa <- files_names_originals[grep(files_names_originals, pattern=considered_mode)]
aa <- aa[grep(aa, pattern=considered_generation)]
aa<- aa[grep(aa, pattern=tissue)]
if(length(aa)!=0){
print(tissue)
yy <- rownames(get(paste0(tissue, "_", considered_generation, "_", substr(considered_mode, 2,4), "_",  considered_model_2, "_nozeroes") ) )
assign(paste0("xx_",k), yy)
all_tissues[[k]] <- yy
}
}
names(all_tissues) <- tissues
all_tissues<-all_tissues[-which(all_tissues=="NULL")]
# intersects all the elements of the all_tissues list to find the A-lipids
gg_2<-Reduce(intersect, all_tissues)
assign(paste0 ("A_Lipids_", considered_generation, "_", substr(considered_mode, 2,4), "_",  considered_model_2), gg_2)
write.csv(gg_2, file=paste0 ("A_Lipids_", considered_generation, "_", substr(considered_mode, 2,4), "_",  considered_model_2, ".csv"))
# Counts the A-lipids in each class
classes <- unique(substr(gg_2, start=1, stop =5))
classes_counts_model_2 <- matrix(ncol=1, nrow=length(classes))
rownames(classes_counts_model_2) <- classes
colnames(classes_counts_model_2) <- paste0("A_lipids_",considered_model_2)
for(i in 1:length(classes)){
classes_counts_model_2[i] <- length(grep(gg_2, pattern= paste0("^",classes[i])))
}
# Creates the A_lipids_classes_counts_tot dataframe, where the vectors classes_counts_model_1  and classes_counts_model_2 are merged
classes_counts_model_1 <- as.data.frame(classes_counts_model_1)
classes_counts_model_2 <- as.data.frame(classes_counts_model_2)
A_lipids_classes_counts_tot <- merge(classes_counts_model_1, classes_counts_model_2, by.x="row.names", by.y="row.names", all=T)
A_lipids_classes_counts_tot[is.na(A_lipids_classes_counts_tot)]<-0
rownames(A_lipids_classes_counts_tot) <- A_lipids_classes_counts_tot[,1]
A_lipids_classes_counts_tot <- A_lipids_classes_counts_tot[,-1]
#
All_glicerids <- A_lipids_classes_counts_tot[grep(rownames(A_lipids_classes_counts_tot), pattern="DGX|MGX|TGX"),]
A_lipids_classes_counts_tot[nrow(A_lipids_classes_counts_tot)+1,] <- colSums(All_glicerids)
rownames(A_lipids_classes_counts_tot)[nrow(A_lipids_classes_counts_tot)] <- "Glyc"
assign(paste0("A_lipids_classes_counts_", considered_generation, "_",  substr(considered_mode, 2,4), "_", considered_model_1, "_", considered_model_2), A_lipids_classes_counts_tot)
write.csv(A_lipids_classes_counts_tot, file=paste0("A_lipids_classes_counts_", considered_generation, "_",  substr(considered_mode, 2,4), "_", considered_model_1, "_", considered_model_2,".csv"))
# Computes the Jaccard distances between models --------------------------------------------------------------------------------------------------
# This part is not needed for the computation Jaccard distances but only for printing the  A_lipids_all_matrix - START
# Merges the vectors containing the A lipids "substituted" for each model into the A_lipids_matrix
ss <- union(gg_1, gg_2)
ss<- sort(ss)
#
A_lipids_matrix<- cbind(ss, rep(0, length(ss)), rep(0, length(ss)) )
A_lipids_matrix[,2][which(A_lipids_matrix[,1] %in% gg_1)] <- A_lipids_matrix[,1][which(A_lipids_matrix[,1] %in% gg_1)]
A_lipids_matrix[,3][which(A_lipids_matrix[,1] %in% gg_2)] <- A_lipids_matrix[,1][which(A_lipids_matrix[,1] %in% gg_2)]
#
colnames(A_lipids_matrix) <- c("rownames",considered_model_1, considered_model_2)
rownames(A_lipids_matrix) <- A_lipids_matrix[,1]
A_lipids_matrix <- A_lipids_matrix[,-1]
assign(paste0 ("A_Lipids_", considered_generation, "_", substr(considered_mode, 2,4), "_",  considered_model_1, "_",  considered_model_2), A_lipids_matrix)
write.csv(file= paste0 ("A_Lipids_all_", considered_generation, "_", substr(considered_mode, 2,4), "_",  considered_model_1, "_",  considered_model_2,".csv"), A_lipids_matrix)
# This part is not needed for the computation Jaccard distances but only for printing the  A_lipids_all_matrix - END
# Unifies the classes MG, DG and TG under the class Glyc, by changing the row names of the A-lipids
gg_1_substituted <- gsub("MGXX|DGXX|TGXX", "Glyc", gg_1)
gg_2_substituted <- gsub("MGXX|DGXX|TGXX", "Glyc", gg_2)
# Merges the vectors containing the A lipids "substituted" for each model into the A_lipids_matrix
ss <- union(gg_1_substituted, gg_2_substituted)
ss<- sort(ss)
#
A_lipids_matrix<- cbind(ss, rep(0, length(ss)), rep(0, length(ss)) )
A_lipids_matrix[,2][which(A_lipids_matrix[,1] %in% gg_1_substituted)] <- A_lipids_matrix[,1][which(A_lipids_matrix[,1] %in% gg_1_substituted)]
A_lipids_matrix[,3][which(A_lipids_matrix[,1] %in% gg_2_substituted)] <- A_lipids_matrix[,1][which(A_lipids_matrix[,1] %in% gg_2_substituted)]
#
colnames(A_lipids_matrix) <- c("rownames",considered_model_1, considered_model_2)
rownames(A_lipids_matrix) <- A_lipids_matrix[,1]
A_lipids_matrix <- A_lipids_matrix[,-1]
assign(paste0 ("A_Lipids_", considered_generation, "_", substr(considered_mode, 2,4), "_",  considered_model_1, "_",  considered_model_2), A_lipids_matrix)
write.csv(file= paste0 ("A_Lipids_", considered_generation, "_", substr(considered_mode, 2,4), "_",  considered_model_1, "_",  considered_model_2,".csv"), A_lipids_matrix)
# Computes the Jaccard distances
require(jaccard)
if(considered_mode =="\\+ve"){
classes <- rownames(A_lipids_classes_counts_tot)[-grep(rownames(A_lipids_classes_counts_tot), pattern="DG|TGX|MGX")]
classes <- c(classes, "Glyc")
Jaccard_distances <- matrix(ncol=2, nrow = length(classes))
colnames(Jaccard_distances) <- c("Distance", "Pvalue")
rownames(Jaccard_distances) <- classes
} else {
classes <- rownames(A_lipids_classes_counts_tot)
Jaccard_distances <- matrix(ncol=2, nrow = length(classes))
colnames(Jaccard_distances) <- c("Distance", "Pvalue")
rownames(Jaccard_distances) <- classes
}
Global_jaccard_matrix <- A_lipids_matrix
Global_jaccard_matrix[which(Global_jaccard_matrix!=0)] = 1
for(i in 1:length(classes)){
zz<- as.matrix(Global_jaccard_matrix[grep(rownames(Global_jaccard_matrix), pattern=classes[i]),])
if(length(grep(rownames(Global_jaccard_matrix), pattern=classes[i]))==1 ){
uu<- jaccard(as.numeric(zz[1]), as.numeric(zz[2]))
vv <-jaccard.test(as.numeric(zz[1]), as.numeric(zz[2]), method = "exact")
Jaccard_distances[i,c(1,2)] <- c(uu,vv$pvalue)
}
else if (length(grep(rownames(Global_jaccard_matrix), pattern=classes[i]))==0) {
Jaccard_distances[i,c(1,2)] <- c("NA","NA")
}
else{
uu<- jaccard(as.numeric(zz[,1]), as.numeric(zz[,2]))
vv <-jaccard.test(as.numeric(zz[,1]), as.numeric(zz[,2]), method = "exact")
Jaccard_distances[i,c(1,2)] <- c(uu,vv$pvalue)
}
#print(zz)
}
assign(paste0 ("Jaccard_distances_A_Lipids_", "_", considered_generation, "_", substr(considered_mode, 2,4), "_",  considered_model_1, "_",  considered_model_2), Jaccard_distances)
write.csv(file=paste0 ("Jaccard_distances_A_Lipids_", "_", considered_generation, "_", substr(considered_mode, 2,4), "_",  considered_model_1, "_",  considered_model_2,".csv"), Jaccard_distances)
#### U LIPIDS ###############################################################################################################
# Finds the U-lipids for each tissue
# ** Considered_model_1 --------------------------------------------------------------------------------------
# Creates a list (called all_tissues_1) in which each element is
# a list of lipids coming from the row names of
# each Tissue-specific and model-specific Matrix
all_tissues_1 <-list()
for(k in 1:length(tissues)){
tissue <- tissues[k]
aa <- files_names_originals[grep(files_names_originals, pattern=considered_mode)]
aa <- aa[grep(aa, pattern=considered_generation)]
aa <- aa[grep(aa, pattern=tissue)]
if(length(aa)!=0){
yy <- rownames(get(paste0(tissue, "_", considered_generation, "_", substr(considered_mode, 2,4), "_",  considered_model_1, "_nozeroes") ) )
assign(paste0("xx_",k), yy)
all_tissues_1[[k]] <- yy
}
}
names(all_tissues_1) <- tissues
all_tissues_1 <- all_tissues_1[-which(all_tissues_1=="NULL")]
# ** Considered_model_2 --------------------------------------------------------------------------------------
# Creates a list (called all_tissues_2) in which each element is
# a list of lipids coming from the row names of
# each Tissue-specific and model-specific Matrix
all_tissues_2 <-list()
for(k in 1:length(tissues)){
tissue <- tissues[k]
aa <- files_names_originals[grep(files_names_originals, pattern=considered_mode)]
aa <- aa[grep(aa, pattern=considered_generation)]
aa <- aa[grep(aa, pattern=tissue)]
if(length(aa)!=0){
yy <- rownames(get(paste0(tissue, "_", considered_generation, "_", substr(considered_mode, 2,4), "_",  considered_model_2, "_nozeroes") ) )
assign(paste0("xx_",k), yy)
all_tissues_2[[k]] <- yy
}
}
names(all_tissues_2) <- tissues
all_tissues_2 <- all_tissues_2[-which(all_tissues_2=="NULL")]
# ** Tissue-specific U-lipids --------------------------------------------------------------------------------------
# **** Produces the Tissue-specific U-lipids matrices --------------------------------------------------------------------------------------
for(o in 1:length(names(all_tissues_1))){
Tissue <- names(all_tissues)[o]
considered_tissue_1 <- all_tissues_1[which(names(all_tissues_1)==Tissue)]
other_tissues_1 <- all_tissues_1[-which(names(all_tissues_1)==Tissue)]
ss_1 <- Reduce(union, other_tissues_1)
tt_1 <- considered_tissue_1[[1]]
uu_1<- setdiff(tt_1,ss_1)
considered_tissue_2 <- all_tissues_2[which(names(all_tissues_2)==Tissue)]
other_tissues_2 <- all_tissues_2[-which(names(all_tissues_2)==Tissue)]
ss_2 <- Reduce(union, other_tissues_2)
tt_2 <- considered_tissue_2[[1]]
uu_2<- setdiff(tt_2,ss_2)
vv <- union(uu_1, uu_2)
vv<- sort(vv)
#
U_lipids_matrix<- cbind(vv, rep(0, length(vv)), rep(0, length(vv)) )
U_lipids_matrix[,2][which(U_lipids_matrix[,1] %in% uu_1)] <- U_lipids_matrix[,1][which(U_lipids_matrix[,1] %in% uu_1)]
U_lipids_matrix[,3][which(U_lipids_matrix[,1] %in% uu_2)] <- U_lipids_matrix[,1][which(U_lipids_matrix[,1] %in% uu_2)]
#
colnames(U_lipids_matrix) <- c("rownames",considered_model_1, considered_model_2)
rownames(U_lipids_matrix) <- U_lipids_matrix[,1]
U_lipids_matrix <- U_lipids_matrix[,-1]
assign(paste0 ("U_Lipids_", "all_", Tissue, "_", considered_generation, "_", substr(considered_mode, 2,4), "_",  considered_model_1, "_",  considered_model_2), U_lipids_matrix)
write.csv(file= paste0 ("U_Lipids_", "all_", Tissue, "_", considered_generation, "_", substr(considered_mode, 2,4), "_",  considered_model_1, "_",  considered_model_2,".csv"), U_lipids_matrix)
# **** Counts the U-lipids in each class --------------------------------------------------------------------------------------
classes_1 <- unique(substr(uu_1, start=1, stop =5))
classes_counts_model_1 <- matrix(ncol=1, nrow=length(classes_1))
rownames(classes_counts_model_1) <- classes_1
colnames(classes_counts_model_1) <- paste0("U_lipids_",considered_model_1)
for(i in 1:length(classes_1)){
classes_counts_model_1[i] <- length(grep(uu_1, pattern=classes_1[i]))
}
classes_2 <- unique(substr(uu_2, start=1, stop =5))
classes_counts_model_2 <- matrix(ncol=1, nrow=length(classes_2))
rownames(classes_counts_model_2) <- classes_2
colnames(classes_counts_model_2) <- paste0("U_lipids_",considered_model_2)
for(i in 1:length(classes_2)){
classes_counts_model_2[i] <- length(grep(uu_2, pattern=classes_2[i]))
}
# Creates the U_lipids_classes_counts_tot dataframe, where the vectors classes_counts_model_1  and classes_counts_model_2 are merged
classes_counts_model_1 <- as.data.frame(classes_counts_model_1)
classes_counts_model_2 <- as.data.frame(classes_counts_model_2)
U_lipids_classes_counts_tot <- merge(classes_counts_model_1, classes_counts_model_2, by.x="row.names", by.y="row.names", all=T)
U_lipids_classes_counts_tot[is.na(U_lipids_classes_counts_tot)]<-0
rownames(U_lipids_classes_counts_tot) <- U_lipids_classes_counts_tot[,1]
U_lipids_classes_counts_tot <- U_lipids_classes_counts_tot[,-1]
#
All_glicerids <- U_lipids_classes_counts_tot[grep(rownames(U_lipids_classes_counts_tot), pattern="DGX|MGX|TGX"),]
U_lipids_classes_counts_tot[nrow(U_lipids_classes_counts_tot)+1,] <- colSums(All_glicerids)
rownames(U_lipids_classes_counts_tot)[nrow(U_lipids_classes_counts_tot)] <- "Glyc"
assign(paste0("U_lipids_classes_counts_", Tissue, "_", considered_generation, "_",  substr(considered_mode, 2,4), "_", considered_model_1, "_", considered_model_2), U_lipids_classes_counts_tot)
write.csv(U_lipids_classes_counts_tot, file=paste0("U_lipids_classes_counts_", Tissue, "_", considered_generation, "_",  substr(considered_mode, 2,4), "_", considered_model_1, "_", considered_model_2,".csv"))
# Computes the Jaccard distances between models --------------------------------------------------------------------------------------------------
# Unifies the classes MG, DG and TG under the class Glyc, by changing the row names of the A-lipids
uu_1_substituted <- gsub("MGXX|DGXX|TGXX", "Glyc", uu_1)
uu_2_substituted <- gsub("MGXX|DGXX|TGXX", "Glyc", uu_2)
# Merges the vectors containing the A lipids "substituted" for each model into the A_lipids_matrix
ss <- union(uu_1_substituted, uu_2_substituted)
ss<- sort(ss)
#
U_lipids_matrix<- cbind(ss, rep(0, length(ss)), rep(0, length(ss)) )
U_lipids_matrix[,2][which(U_lipids_matrix[,1] %in% uu_1_substituted)] <- U_lipids_matrix[,1][which(U_lipids_matrix[,1] %in% uu_1_substituted)]
U_lipids_matrix[,3][which(U_lipids_matrix[,1] %in% uu_2_substituted)] <- U_lipids_matrix[,1][which(U_lipids_matrix[,1] %in% uu_2_substituted)]
#
colnames(U_lipids_matrix) <- c("rownames",considered_model_1, considered_model_2)
rownames(U_lipids_matrix) <- U_lipids_matrix[,1]
U_lipids_matrix <- U_lipids_matrix[,-1]
assign(paste0 ("U_Lipids_", Tissue, "_", considered_generation, "_", substr(considered_mode, 2,4), "_",  considered_model_1, "_",  considered_model_2), U_lipids_matrix)
write.csv(file= paste0 ("U_Lipids_", Tissue, "_", considered_generation, "_", substr(considered_mode, 2,4), "_",  considered_model_1, "_",  considered_model_2,".csv"), U_lipids_matrix)
# Computes the Jaccard distances
require(jaccard)
classes <- rownames(U_lipids_classes_counts_tot)
Jaccard_distances <- matrix(ncol=2, nrow = length(classes))
colnames(Jaccard_distances) <- c("Distance", "Pvalue")
rownames(Jaccard_distances) <- classes
Global_jaccard_matrix <- U_lipids_matrix
Global_jaccard_matrix[which(Global_jaccard_matrix!=0)] = 1
for(i in 1:length(classes)){
zz<- as.matrix(Global_jaccard_matrix[grep(rownames(Global_jaccard_matrix), pattern=classes[i]),])
if(length(grep(rownames(Global_jaccard_matrix), pattern=classes[i]))==1 ){
uu<- jaccard(as.numeric(zz[1]), as.numeric(zz[2]))
vv <-jaccard.test(as.numeric(zz[1]), as.numeric(zz[2]), method = "exact")
Jaccard_distances[i,c(1,2)] <- c(uu,vv$pvalue)
}
else if (length(grep(rownames(Global_jaccard_matrix), pattern=classes[i]))==0) {
Jaccard_distances[i,c(1,2)] <- c("NA","NA")
}
else{
uu<- jaccard(as.numeric(zz[,1]), as.numeric(zz[,2]))
vv <-jaccard.test(as.numeric(zz[,1]), as.numeric(zz[,2]), method = "exact")
Jaccard_distances[i,c(1,2)] <- c(uu,vv$pvalue)
}
#print(zz)
}
assign(paste0 ("Jaccard_distances_U_Lipids_", Tissue, "_", considered_generation, "_", substr(considered_mode, 2,4), "_",  considered_model_1, "_",  considered_model_2), Jaccard_distances)
write.csv(file=paste0 ("Jaccard_distances_U_Lipids_", Tissue, "_", considered_generation, "_", substr(considered_mode, 2,4), "_",  considered_model_1, "_",  considered_model_2,".csv"), Jaccard_distances)
}
#### B LIPIDS ###############################################################################################################
# ** Considered_model_1 --------------------------------------------------------------------------------------
# Creates a list (called all_tissues_1) in which each element is
# a list of lipids coming from the row names of
# each Tissue-specific and model-specific Matrix
all_tissues_1 <-list()
for(k in 1:length(tissues)){
tissue <- tissues[k]
aa <- files_names_originals[grep(files_names_originals, pattern=considered_mode)]
aa <- aa[grep(aa, pattern=considered_generation)]
aa <- aa[grep(aa, pattern=tissue)]
if(length(aa)!=0){
yy <- rownames(get(paste0(tissue, "_", considered_generation, "_", substr(considered_mode, 2,4), "_",  considered_model_1, "_nozeroes") ) )
assign(paste0("xx_",k), yy)
all_tissues_1[[k]] <- yy
}
}
names(all_tissues_1) <- tissues
all_tissues_1 <- all_tissues_1[-which(all_tissues_1=="NULL")]
# ** Considered_model_2 --------------------------------------------------------------------------------------
# Creates a list (called all_tissues_2) in which each element is
# a list of lipids coming from the row names of
# each Tissue-specific and model-specific Matrix
all_tissues_2 <-list()
for(k in 1:length(tissues)){
tissue <- tissues[k]
aa <- files_names_originals[grep(files_names_originals, pattern=considered_mode)]
aa <- aa[grep(aa, pattern=considered_generation)]
aa <- aa[grep(aa, pattern=tissue)]
if(length(aa)!=0){
yy <- rownames(get(paste0(tissue, "_", considered_generation, "_", substr(considered_mode, 2,4), "_",  considered_model_2, "_nozeroes") ) )
assign(paste0("xx_",k), yy)
all_tissues_2[[k]] <- yy
}
}
names(all_tissues_2) <- tissues
all_tissues_2 <- all_tissues_2[-which(all_tissues_2=="NULL")]
#Creates the IDs of the pairwise comparisons
possible_pairs <- combn(names(all_tissues_1), 2)
#Compares the two models for each pair of tissues
for(d in 1:ncol(possible_pairs)){
tissues_to_compare <- possible_pairs[,d]
B_lipids_1 <- (intersect( all_tissues_1[[tissues_to_compare[1]]] , all_tissues_1[[tissues_to_compare[2]]] ))
B_lipids_2 <- (intersect( all_tissues_2[[tissues_to_compare[1]]] , all_tissues_2[[tissues_to_compare[2]]] ))
B_lipids_tot <- union(B_lipids_1, B_lipids_2)
B_lipids_matrix<- cbind(B_lipids_tot, rep(0, length(B_lipids_tot)), rep(0, length(B_lipids_tot)) )
B_lipids_matrix[,2][which(B_lipids_matrix[,1] %in% B_lipids_1)] <- B_lipids_matrix[,1][which(B_lipids_matrix[,1] %in% B_lipids_1)]
B_lipids_matrix[,3][which(B_lipids_matrix[,1] %in% B_lipids_2)] <- B_lipids_matrix[,1][which(B_lipids_matrix[,1] %in% B_lipids_2)]
#
colnames(B_lipids_matrix) <- c("rownames",considered_model_1, considered_model_2)
rownames(B_lipids_matrix) <- B_lipids_matrix[,1]
B_lipids_matrix <- B_lipids_matrix[,-1]
assign(paste0 ("B_Lipids_", "all_", tissues_to_compare[1],  "_", tissues_to_compare[2], "_", considered_generation, "_", substr(considered_mode, 2,4), "_",  considered_model_1, "_",  considered_model_2), B_lipids_matrix)
write.csv(file= paste0 ("B_Lipids_", "all_", tissues_to_compare[1],  "_", tissues_to_compare[2], "_", considered_generation, "_", substr(considered_mode, 2,4), "_",  considered_model_1, "_",  considered_model_2,".csv"), B_lipids_matrix)
# Counts the B-lipids in each classes --------------------------------------------------------------------------------------
# Considered_model_1
classes <- unique(substr(B_lipids_1, start=1, stop =5))
classes_counts_model_1 <- matrix(ncol=1, nrow=length(classes))
rownames(classes_counts_model_1) <- classes
colnames(classes_counts_model_1) <- paste0("B_lipids_",considered_model_1)
for(i in 1:length(classes)){
classes_counts_model_1[i] <- length(grep(B_lipids_1, pattern=paste0("^",classes[i])))
}
# Considered_model_2
classes <- unique(substr(B_lipids_2, start=1, stop =5))
classes_counts_model_2 <- matrix(ncol=1, nrow=length(classes))
rownames(classes_counts_model_2) <- classes
colnames(classes_counts_model_2) <- paste0("B_lipids_",considered_model_2)
for(i in 1:length(classes)){
classes_counts_model_2[i] <- length(grep(B_lipids_2, pattern=paste0("^",classes[i])))
}
#Creates the B_lipids_classes_counts_tot dataframe, where the vectors classes_counts_model_1  and classes_counts_model_2 are merged
classes_counts_model_1 <- as.data.frame(classes_counts_model_1)
classes_counts_model_2 <- as.data.frame(classes_counts_model_2)
B_lipids_classes_counts_tot <- merge(classes_counts_model_1, classes_counts_model_2, by.x="row.names", by.y="row.names", all=T)
B_lipids_classes_counts_tot[is.na(B_lipids_classes_counts_tot)]<-0
rownames(B_lipids_classes_counts_tot) <- B_lipids_classes_counts_tot[,1]
B_lipids_classes_counts_tot <- B_lipids_classes_counts_tot[,-1]
#
All_glicerids <- B_lipids_classes_counts_tot[grep(rownames(B_lipids_classes_counts_tot), pattern="DGX|MGX|TGX"),]
B_lipids_classes_counts_tot[nrow(B_lipids_classes_counts_tot)+1,] <- colSums(All_glicerids)
rownames(B_lipids_classes_counts_tot)[nrow(B_lipids_classes_counts_tot)] <- "Glyc"
assign(paste0("B_lipids_classes_counts_", tissues_to_compare[1],  "_", tissues_to_compare[2], "_", considered_generation, "_",  substr(considered_mode, 2,4), "_", considered_model_1, "_", considered_model_2), B_lipids_classes_counts_tot)
write.csv(B_lipids_classes_counts_tot, file=paste0("B_lipids_classes_counts_", tissues_to_compare[1],  "_", tissues_to_compare[2], "_", considered_generation, "_",  substr(considered_mode, 2,4), "_", considered_model_1, "_", considered_model_2,".csv"))
# Computes the Jaccard Distances --------------------------------------------------------------------------------------
# Unifies the classes MG, DG and TG under the class Glyc, by changing the row names of the B-lipids
B_lipids_1_substituted <- gsub("MGXX|DGXX|TGXX", "Glyc", B_lipids_1)
B_lipids_2_substituted <- gsub("MGXX|DGXX|TGXX", "Glyc", B_lipids_2)
# Merges the vectors containing the A lipids "substituted" for each model into the B_lipids_matrix
vv <- union(B_lipids_1_substituted, B_lipids_2_substituted)
vv<- sort(vv)
#
B_lipids_matrix<- cbind(vv, rep(0, length(vv)), rep(0, length(vv)) )
B_lipids_matrix[,2][which(B_lipids_matrix[,1] %in% B_lipids_1_substituted)] <- B_lipids_matrix[,1][which(B_lipids_matrix[,1] %in% B_lipids_1_substituted)]
B_lipids_matrix[,3][which(B_lipids_matrix[,1] %in% B_lipids_2_substituted)] <- B_lipids_matrix[,1][which(B_lipids_matrix[,1] %in% B_lipids_2_substituted)]
#
colnames(B_lipids_matrix) <- c("rownames",considered_model_1, considered_model_2)
rownames(B_lipids_matrix) <- B_lipids_matrix[,1]
B_lipids_matrix <- B_lipids_matrix[,-1]
assign(paste0 ("B_Lipids_", tissues_to_compare[1],  "_", tissues_to_compare[2], "_", considered_generation, "_", substr(considered_mode, 2,4), "_",  considered_model_1, "_",  considered_model_2), B_lipids_matrix)
write.csv(file= paste0 ("B_Lipids_", tissues_to_compare[1],  "_", tissues_to_compare[2], "_",considered_generation, "_", substr(considered_mode, 2,4), "_",  considered_model_1, "_",  considered_model_2,".csv"), B_lipids_matrix)
# Computes the Jaccard distances
require(jaccard)
classes <- rownames(B_lipids_classes_counts_tot)
Jaccard_distances <- matrix(ncol=2, nrow = length(classes))
colnames(Jaccard_distances) <- c("Distance", "Pvalue")
rownames(Jaccard_distances) <- classes
Global_jaccard_matrix <- B_lipids_matrix
Global_jaccard_matrix[which(Global_jaccard_matrix!=0)] = 1
for(i in 1:length(classes)){
zz<- as.matrix(Global_jaccard_matrix[grep(rownames(Global_jaccard_matrix), pattern=classes[i]),])
if(length(grep(rownames(Global_jaccard_matrix), pattern=classes[i]))==1 ){
uu<- jaccard(as.numeric(zz[1]), as.numeric(zz[2]))
vv <-jaccard.test(as.numeric(zz[1]), as.numeric(zz[2]), method = "exact")
Jaccard_distances[i,c(1,2)] <- c(uu,vv$pvalue)
}
else if (length(grep(rownames(Global_jaccard_matrix), pattern=classes[i]))==0) {
Jaccard_distances[i,c(1,2)] <- c("NA","NA")
}
else{
uu<- jaccard(as.numeric(zz[,1]), as.numeric(zz[,2]))
vv <-jaccard.test(as.numeric(zz[,1]), as.numeric(zz[,2]), method = "exact")
Jaccard_distances[i,c(1,2)] <- c(uu,vv$pvalue)
}
#print(zz)
}
assign(paste0 ("Jaccard_distances_B_Lipids_", tissues_to_compare[1],  "_", tissues_to_compare[2], "_", considered_generation, "_", substr(considered_mode, 2,4), "_",  considered_model_1, "_",  considered_model_2), Jaccard_distances)
write.csv(file=paste0 ("Jaccard_distances_B_Lipids_", tissues_to_compare[1],  "_", tissues_to_compare[2], "_", considered_generation, "_", substr(considered_mode, 2,4), "_",  considered_model_1, "_",  considered_model_2,".csv"), Jaccard_distances)
}
options(warn=0)
