# Supplementary material for: Paternal nutritional programming of lipid metabolism is propagated through sperm and seminal plasma
Source: Metabolomics. 2022 Feb 10;18(2):13. doi: 10.1007/s11306-022-01869-9 (PMC8828597; doi:10.1007/s11306-022-01869-9)
Supplement: Supplementary file 3 — Supplementary file3 (XLSX 124 KB) [file 11306_2022_1869_MOESM3_ESM.xlsx]

## Sheet: +ve, NN-NH,HH-HN
		ADI		CEB		HEA		LIV		RiB		SER
	m/z	F1A		F1A		F1A		F1A		F1A		F1A
Lipid variable		HH-HN	NN-NH	HH-HN	NN-NH	HH-HN	NN-NH	HH-HN	NN-NH	HH-HN	NN-NH	HH-HN	NN-NH
Campesterol_[M+H-H2O]1+	383.367	447.848	-480.198	0	124.699	-88.9132	131.569	-25.3806	84.6622	-12.0068	0	-1.02235	-0.341113
Campesteryl ester (16:0)_[M+H]1+	639.607	2.99211	971.976	-0.856623	2.80901	0	1.91386	-19.0679	2.43623	0.693096	2.99349	0.528097	-11.617
Campesteryl ester (18:0)_[M+H]1+	667.639	4.8212	0	-0.643343	1.3843	-193.247	5.29702	-76.2512	5.63853	-0.88013	5.05868	0.321987	-3.58871
Campesteryl ester (20:1)_[M+H]1+	693.654	32.294	0	255.002	0	299.973	-121.552	-127.481	240.355	0	-221.804	-17.7155	-11.6935
Campesteryl ester (20:2)_[M+Na]1+	713.621	476.842	319.065	0	-604.622	0	112.807	-190.08	179.691	0	0	27.0856	-148.871
Campesteryl ester (22:1)_[M+Na]1+	743.668	344.887	532.844	164.725	-161.316	293.421	195.647	-41.9432	21.5689	0	0	35.433	-0.184637
Campesteryl ester (22:2)_[M+NH4]1+	736.697	0	229.426	0	0	0	-326.703	-389.169	392.566	-118.882	0	-18.8734	27.6528
CE(18:01)_[M+Na]1+	673.589	0	0	-116.903	-10.7334	0	389.021	26.2802	-53.9111	-14.4586	31.1576	0.236309	-1.5753
CE(18:02)_[M+Na]1+	671.574	-1474.72	0	-21.5138	14.8596	-74.8819	-822.275	-130.257	114.984	3.05378	7.04947	0.28483	-0.179258
CE(20:01)_[M+Na]1+	701.621	732.249	0	0	0	0	0	-71.6935	75.101	0	-41.2036	0.579014	-0.842388
CE(20:03)_[M+Na]1+	697.589	0	0	0	0	-23.4483	27.1911	-149.669	-208.182	323.292	0	15.9597	-39.8643
CE(20:04)_[M+Na]1+	695.574	-44.8189	-852.591	-434.844	-291.215	30.4665	177.325	-58.0073	-17.0325	275.699	0	-2.31536	-0.897787
CE(20:04)_[M+NH4]1+	690.618	24.7004	594.728	0	0	0	237.638	-101.807	-22.2497	0	0	-0.589291	-0.13983
CE(22:03)_[M+Na]1+	725.621	-954.775	0	-127.437	0	0	0	-155.436	0	0	0	0	0
CE(22:05)_[M+Na]1+	721.589	458.133	-258.029	-3.51217	1.87813	3.38143	5.90222	-6.33029	1.52204	0.323957	-0.448096	-0.705775	4.05848
CE(22:05)_[M+NH4]1+	716.634	31.9574	1223.29	53.9197	36.7882	-35.9516	-23.3539	-19.6915	-2.01591	-142.332	-15.5011	-2.15315	-10.3023
CE(22:06)_[M+Na]1+	719.574	1132.13	0	-14.8962	6.37958	28.0646	32.3253	-10.4974	19.5877	1.36127	-1.74497	-8.30563	16.1093
CE(22:06)_[M+NH4]1+ / TG_oxid(39:00)	714.618	38.3842	-224.19	195.844	0	-39.6073	49.6715	-37.139	-108.363	0	115.989	-6.92417	-2.1354
CE(24:00)_[M+NH4]1+	754.744	0	0	333.396	-238.096	0	-71.5194	57.8009	0	-92.9823	0	-68.186	-14.3494
CE_oxid(22:00)	742.707	209.22	0	0	0	0	0	0	65.5934	-348.072	-85.3784	25.1465	36.7948
Cer(25:01)	412.379	51.2429	-49.87	-22.4168	1.12377	5.75644	-10.3775	-8.49219	15.298	4.10406	4.82725	3.18253	1.18398
Cer(27:01)	440.41	0.235547	-0.525354	0.0529748	-0.12794	0.149291	0.0977794	0.0158475	-0.0390377	-0.0234288	0.0117325	0.0281024	0.0465402
Cer(28:01)	454.425	62.6002	-851.871	0	72.5033	478.487	0	-128.48	-111.599	0	-146.955	-18.8387	1.76617
Cer(29:01)	468.441	0.383146	-0.738919	0.0726666	-0.161371	0.177887	0.132461	0.0192754	-0.0544654	-0.0304576	-0.0126607	0.034887	0.0513796
Cer(34:02)_[M+H]1+	536.504	4.32422	-29.8386	2.15803	6.93908	3.8629	18.1564	6.18406	-1.48605	-2.46238	2.23067	0.155764	-0.385518
Cer(35:01)_[M+H-H2O]1+	534.524	32.5112	72.2893	48.8031	46.3394	-31.1514	20.6343	-102.243	23.6653	16.5518	17.3434	-7.34775	-10.3198
Cer(35:02)_[M+H-H2O]1+	532.509	67.9395	-488.19	44.0269	39.8329	-88.3181	0	-36.426	0	5.23326	16.2527	-97.2161	-48.6257
Cer(36:01)_[M+H-H2O]1+	548.54	24.8165	0	0.0687286	0.143454	-14.5279	7.45128	-44.482	4.66837	0.0753854	-0.159843	2.39562	-10.4393
Cer(36:02)_[M+H]1+	564.535	9.47153	-33.6802	-0.249417	0.165086	-0.972862	2.85377	-33.2795	-1.54215	-0.200288	-0.135454	-5.9306	-22.7162
Cer(36:02)_[M+H-H2O]1+	546.524	225.995	745.546	-0.0401167	1.75232	26.3016	10.4261	93.7587	-15.5039	0.121327	-0.452208	39.4202	-25.8008
Cer(38:01)_[M+H]1+	594.582	61.8754	-226.678	-0.621019	1.24276	18.9972	78.5098	32.0591	102.575	-37.4311	-34.9932	-8.88841	-5.45521
Cer(38:01)_[M+H-H2O]1+	576.571	20.6472	13.5723	0.221593	0.512526	-43.1707	15.126	-5.61399	11.5491	-0.0348965	-1.47989	-1.49855	-0.308767
Cer(38:02)_[M+H]1+	592.566	58.0364	0	-0.173573	0.153397	208.177	81.0647	54.9353	0	-0.147043	0.0820318	-4.50726	-46.2559
Cer(39:01)_[M+H-H2O]1+	590.587	15.2122	0	-0.109348	1.10594	0	117.894	-100.214	0	-0.831801	4.5324	-10.6407	-6.70226
Cer(39:02)_[M+H-H2O]1+	588.571	184.347	385.845	8.92481	40.0184	40.2472	214.33	4.13442	-21.1073	-11.361	-58.8653	-36.3472	-32.158
Cer(40:01)_[M+H]1+	622.613	49.6856	399.461	-0.119007	0.105996	-63.3174	0	0	101.745	-0.345348	-0.110351	-4.74266	-11.4654
Cer(40:01)_[M+H-H2O]1+	604.603	15.6988	-105.016	-0.0184706	0.102947	-9.14279	2.37168	-1.02008	1.26679	-0.101069	-0.111525	-1.30128	-6.85634
Cer(40:02)_[M+H]1+	620.598	0	-584.185	-0.00910484	0.00963632	-22.8792	0	85.0274	-65.6524	-0.0199424	-0.0159684	0.924922	-0.615896
Cer(40:03)	618.582	72.3249	0	-0.239053	0.254543	0	-131.184	-33.4815	-2.86075	-0.261615	-0.0992311	11.4324	78.7786
Cer(41:01)_[M+H-H2O]1+	618.618	22.8824	0	-0.0622088	0.160113	-4.66505	7.49035	-23.643	10.1395	-0.170531	0.0150406	-9.32891	-6.63113
Cer(41:02)_[M+H]1+	634.613	27.1853	109.788	-0.0361873	-0.00108338	40.3239	17.922	163.797	0	-0.0733469	-0.106552	0.728331	-9.60353
Cer(42:00)	652.66	24.2565	-112.271	-0.0851859	0.592262	-97.2458	0	-103.01	18.9476	-2.26459	1.65699	-7.29142	-11.3746
Cer(42:01)_[M+H]1+	650.645	26.592	-890.866	-0.0473401	0.124549	-61.1631	8.20506	-103.949	-98.1088	-0.326797	-0.19617	-1.30788	-7.23714
Cer(42:01)_[M+H-H2O]1+	632.634	7.24107	-123.708	-0.000935957	0.0732	-3.88405	2.34395	-0.971321	1.09289	-0.122406	-0.0544921	-0.448527	-2.3427
Cer(42:02)_[M+H]1+	648.629	6.836	0	-0.00296506	0.0159959	-6.65241	3.08025	-29.5385	-1.82675	-0.0304258	-0.014353	0.31816	-0.866364
Cer(42:02)_[M+H-H2O]1+	630.618	15.8613	-83.5105	-0.00237917	0.012712	-2.78429	1.69864	-0.0963878	0.178453	-0.0335321	-0.0170109	0.938088	1.87819
Cer(42:03)	646.613	33.1657	-942.445	-0.0104373	0.00389791	-20.9021	4.2936	7.40068	6.97296	-0.0725247	-0.0636514	3.46737	-19.0081
Cer(44:01)_[M+H-H2O]1+	660.665	12.6503	465.09	0	128.985	507.477	0	-80.1377	72.3857	-43.4035	68.3835	-6.69422	-11.8566
Cer(44:02)_[M+H-H2O]1+	658.65	0	0	0.91721	10.3186	-173.576	0	0	-36.4219	138.416	0	0	-15.6713
Cer(44:03)	674.645	52.4593	-509.51	15.9957	5.82737	-178.375	21.2939	0	-26.5835	0	0	0	-19.6552
Cer(46:01)	706.707	0	0	511.421	0	138.516	0	-75.9675	99.5371	0	0	2.734	73.3977
Cholesterol)_[M+H-H2O]1+ & lathosterol_[M+H-H2O]1+	369.352	3.40481	-16.6661	0.138529	0.10329	-0.18138	0.0344174	-0.0529852	0.0388287	-0.0529082	-0.0140298	-0.010338	-0.00597993
DG(20:00)_[M+H-H2O]1+	383.316	0.0646484	0.0672354	1.33683	0.45969	-0.0877645	0.0512441	-0.108762	-0.119758	0.175045	-0.976357	0.437676	-0.0399288
DG(22:00)_[M+H-H2O]1+	411.347	0.250721	0.21557	27.6737	2.52597	-0.300724	0.127281	-1.94396	-0.38693	-1.07086	-9.58248	0.265214	-0.366607
DG(26:00)_[M+H-H2O]1+	467.409	0.738359	-0.362535	-2.08507	1.91492	-0.841464	0.299689	-1.51411	-0.642863	-1.04857	-4.85542	0.344165	-0.293352
DG(26:01)_[M+H-H2O]1+	465.394	0.840127	1.04457	4.99075	4.53289	-0.457529	0.623567	-3.19396	-0.337803	7.57116	21.0369	1.53587	-0.797661
DG(26:02)_[M+H-H2O]1+	463.379	1.60916	4.64655	171.291	-157.31	-1.96007	2.67478	-74.8853	-32.3417	26.8091	78.0432	11.4139	-19.3088
DG(28:01)_[M+H-H2O]1+	493.425	0.649002	0.85094	-12.7471	9.14026	-1.01953	0.372608	-7.21848	-1.82052	-0.246668	21.001	-1.9472	-2.03857
DG(28:02)_[M+H-H2O]1+	491.409	0.287054	0.71214	2.74305	6.22584	-0.575056	1.34281	-2.12571	-0.0218374	4.88098	10.4958	2.83193	-1.0003
DG(29:01)_[M+H-H2O]1+	507.441	11.5246	-15.1515	11.2091	5.78897	-7.11337	6.24292	-20.5965	-5.17776	-0.634361	3.91649	-1.54179	-1.67704
DG(29:02)_[M+H-H2O]1+	505.425	13.2611	4.45674	21.9767	5.89306	71.0687	-77.5192	-45.365	-165.35	1.66781	5.15042	-0.326338	5.62041
DG(30:02)_[M+H-H2O]1+	519.441	0.0888671	0.631035	4.15912	12.8528	-0.4595	0.242211	-2.94699	-1.93241	-1.49457	6.32117	-3.05083	-2.8602
DG(31:02)_[M+H-H2O]1+	533.456	0.474662	-0.200412	33.3034	23.5637	-5.32594	10.4794	25.3453	-5.47797	-3.48501	9.77145	-1.6795	-1.57521
DG(31:03)_[M+H-H2O]1+	531.441	6.63437	3.05147	33.1472	27.139	-68.8596	86.6329	108.302	302.428	-2.97755	23.2145	21.5649	16.6595
DG(32:02)_[M+H-H2O]1+	547.472	-0.00262842	0.0365224	0.469782	0.723263	-0.0198943	-0.015493	-0.103552	-0.0643783	-0.137645	0.297542	-0.0443726	-0.0689565
DG(32:03)_[M+H-H2O]1+	545.456	-0.0199421	0.157905	7.80964	3.78992	-0.427802	0.280458	-1.37167	-0.662069	3.12034	12.0422	0.681104	-0.680742
DG(32:04)_[M+H-H2O]1+	543.441	7.42357	1.08477	0	0	-6.03145	2.12341	-42.2832	6.94146	0	0	34.6477	-7.89488
DG(33:01)_[M+H-H2O]1+	563.503	0.0149109	-0.0383706	-0.454749	1.42608	-0.0445831	0.161674	-1.02145	-0.271172	-0.342725	-22.1604	-0.315458	-0.177331
DG(33:02)_[M+H-H2O]1+	561.488	-0.11546	-0.111841	-2.83038	14.9363	-0.546924	0.025385	-1.03868	-1.1155	-2.15252	143.915	-2.58824	-0.752294
DG(34:02)_[M+H-H2O]1+	575.503	-0.00177566	0.00138972	-0.129504	0.109044	-0.00412522	-0.00648139	-0.00882089	-0.00404395	-0.118826	0.0538706	-0.0279036	0.0061994
DG(34:02)_[M+NH4]1+	610.54	6.5374	-2.0321	-0.435106	-0.137831	-0.74928	-1.47866	1.18241	0.138291	-0.253981	-0.00130045	1.83236	3.11612
DG(34:03)_[M+H-H2O]1+	573.488	-0.00701024	-0.00181345	-1.57833	1.41875	-0.0204808	-0.0300621	-0.0334111	-0.0186399	-1.61984	2.37407	-0.165145	-0.01536
DG(35:01)_[M+H-H2O]1+	591.535	0.321637	0.00395573	3.09084	1.59262	0.141589	-0.00122143	-1.7859	-0.406783	0.237609	2.98782	-1.53055	-0.711522
DG(35:02)_[M+H-H2O]1+	589.519	-0.0672141	-0.0973186	41.589	37.5903	-0.319394	-0.250015	-1.14131	-0.0690112	-7.63816	0	-3.32727	-1.38323
DG(35:04)_[M+H-H2O]1+	585.488	0.987248	-1.7023	151.063	-76.3063	6.08973	-51.5716	-20.1344	-21.6128	70.6045	0	9.33677	37.1654
DG(35:05)_[M+H-H2O]1+	583.473	74.3181	-777.952	0	0	0	16.1233	50.0779	0	0	0	30.603	25.052
DG(36:01)_[M+H-H2O]1+	605.551	0.0239201	0.00826255	0.000800924	-0.00671607	-0.0212039	0.00476742	0.00329246	-0.0213764	-0.0127465	-0.0134593	0.0462945	0.0321231
DG(36:01)_[M+NH4]1+	640.587	2.00141	6.25654	0.810585	0.529262	-0.958181	0.714486	-0.0799041	-0.0147538	-0.0987386	0.374189	0.253729	0.0318937
DG(36:02)_[M+H-H2O]1+	603.535	0.00262582	0.00178905	-0.00181973	-0.0038881	-0.00789939	-0.00570798	-0.0136976	0.00149809	-0.0473154	-0.0170133	-0.0157921	-0.00332296
DG(36:03)_[M+H-H2O]1+	601.519	-0.00255334	-0.00230968	-0.252964	0.155163	-0.00830928	-0.0114875	-0.00798296	-0.00540777	-0.253846	0.14428	-0.0473987	0.000425728
DG(36:04)_[M+H-H2O]1+	599.504	-0.006831	-0.00549936	-0.103312	0.0161026	-0.0141874	-0.00959499	-0.00509989	-0.0140418	-0.0682466	-0.0053862	-0.0831482	0.00734074
DG(36:05)_[M+H-H2O]1+	597.488	-0.0368074	-0.0446768	-6.70224	6.16456	-0.216207	0.108129	-0.134519	-0.0246981	1.46042	4.23796	-0.842501	0.0510991
DG(37:01)_[M+H-H2O]1+	619.567	1.84704	2.42125	-0.0631075	-2.36238	0.635119	-10.0688	19.2281	-7.35206	-28.6665	-381.596	-6.24372	-0.478569
DG(37:03)_[M+H-H2O]1+	615.535	0.110861	0.271609	0	3.78797	-1.53656	-13.5011	6.20723	21.138	0	104.425	20.5737	22.8813
DG(37:03)_[M+NH4]1+	650.572	108.801	1147.82	0	0.227806	3.6975	11.1305	-10.8338	3.6533	22.294	0	2.89581	1.61421
DG(37:04)_[M+H-H2O]1+	613.519	-1.2668	5.2246	4.84394	34.8779	-57.7818	23.615	-3.51583	-4.94503	6.71387	-29.5824	2.28446	1.5403
DG(37:05)_[M+NH4]1+	646.54	444.659	-475.275	9.09827	-1.5763	15.3527	340.998	-52.0061	-19.6571	-105.592	-236.919	21.7581	18.8387
DG(38:01)_[M+H-H2O]1+	633.582	0.903087	0.977996	-0.0110395	-0.0171703	-1.3852	-0.621578	-5.05866	-3.04369	-0.229414	-0.316004	0.922929	0.317623
DG(38:02)_[M+H-H2O]1+	631.566	0.176248	0.255686	-0.0476879	0.0239414	-0.138868	-0.169469	-0.13629	-0.218314	-0.396014	-0.298602	0.230365	1.46656
DG(38:04)_[M+H-H2O]1+	627.535	0.117308	-0.115221	-0.0105587	-0.0235503	0.0244939	0.0165213	0.0124527	-0.00165118	-0.00740998	-0.00838229	0.0188076	0.0478371
DG(38:04)_[M+NH4]1+	662.572	0	0	2.68929	2.97852	-205.782	-20.4449	85.2816	-2.6254	12.088	13.6547	7.44829	-23.845
DG(38:06)_[M+H-H2O]1+	623.504	-0.00246489	-0.0224449	-0.0162736	-0.0554998	0.0270392	0.0175575	0.016901	0.00786363	0.00244881	-0.0016369	0.0142278	0.711519
DG(38:07)_[M+H-H2O]1+	621.488	-0.644719	1.61838	0	10.4624	-3.14238	1.63356	-0.161736	0.305274	60.7747	105.416	-118.255	36.3777
DG(40:01)_[M+H-H2O]1+	661.613	20.2089	38.7411	-0.499699	1.03718	-21.8657	88.9791	64.8576	-44.5761	-3.81748	5.89731	-19.3568	0
DG(40:02)_[M+H-H2O]1+	659.598	0.767454	5.14901	-0.0268879	0.504104	-10.0703	-8.03478	-115.9	28.2452	-6.98974	-4.93487	-6.68805	-2.22697
DG(40:03)_[M+NH4]1+	692.619	11.6562	-255.5	-19.785	8.45302	-14.8313	-62.2611	85.178	0	0	0	-8.94226	-5.8769
DG(40:04)_[M+H-H2O]1+	655.566	2.10205	8.98276	-0.170826	-0.0532635	-2.33384	0.982493	1.40476	-0.820967	-0.0924083	-0.0625467	0.0944061	0.0210846
DG(40:06)_[M+H-H2O]1+	651.535	0.407262	-0.677218	-0.00416984	-0.0130222	0.0118975	0.00424436	0.0055013	0.00420672	-0.00542733	-0.00493175	0.140213	0.443462
DG(40:06)_[M+NH4]1+	686.572	95.2419	100.325	-110.336	-11.6503	-18.0288	117.945	13.259	-29.7155	-77.083	-62.0464	12.5533	-1.39127
DG(40:07)_[M+H-H2O]1+	649.519	0.427007	0.311231	-0.0302493	-0.180743	0.0346635	0.0227396	0.0637171	0.0116283	-0.0119237	-0.101435	0.115258	0.113646
DG(40:08)_[M+H-H2O]1+	647.504	0.0179405	1.10034	-15.3894	11.3663	0.120023	0.00228152	-0.760097	-0.637669	-6.46179	-42.9643	-6.56922	0.358281
DG(41:00)_[M+H-H2O]1+	677.645	19.866	622.961	-103.535	72.9981	-20.5385	-364.4	-195.862	-9.04478	-9.0031	0	-3.82603	-4.72218
DG(41:00)_[M+NH4]1+	712.681	0	0	0	0	19.1307	0	142.461	0	-47.887	0	-8.32089	-11.2381
DG(41:01)_[M+H-H2O]1+	675.629	90.2014	1943.43	-9.05913	110.601	26.9222	21.1931	-50.1467	0	-17.6816	0	-24.2627	-33.6657
DG(42:01)_[M+H-H2O]1+	689.645	290.526	-189.738	0.659916	3.2056	0	24.8226	-104.777	0	-9.34002	-52.8871	-16.4325	-62.8288
DG(42:02)_[M+H-H2O]1+	687.629	38.2916	78.447	3.54655	-1.5171	-16.6163	28.8344	-160.419	18.6574	-20.3354	-17.3814	-5.20575	-3.51059
DG(42:04)_[M+H-H2O]1+	683.598	0.605733	0.644514	12.6407	7.73484	-1.76372	0.56684	-2.35843	-0.456106	5.90253	-0.504865	0.0816867	0.0175603
DG(42:04)_[M+NH4]1+	718.634	46.9414	467.989	0	0	12.1505	0	0	-146.006	0	0	0	-23.0606
DG(42:07)_[M+H-H2O]1+	677.55	-742.34	489.371	6.6113	2.23889	5.35935	6.75378	103.261	-62.3949	-59.5597	0	0.00854021	0.515575
DG(42:07)_[M+NH4]1+	712.587	1441.7	0	43.8269	44.9343	26.5656	534.327	31.3942	74.4646	-149.891	0	-0.503756	-44.2382
DG(42:08)_[M+H-H2O]1+	675.535	300.088	-899.617	0.762078	0	13.3858	11.3796	-4.36787	107.344	0	113.913	-110.698	21.9653
DG(42:10)_[M+H-H2O]1+	671.504	40.1806	-63.6564	-8.42888	-7.33143	-4.13684	15.2932	25.583	-0.341548	3.43208	-17.6809	1.87511	-6.86426
DG(43:05)_[M+NH4]1+	730.634	52.2967	201.803	-67.0293	25.8985	0	219.643	-86.387	0	6.12456	-10.9865	3.0581	438.577
DG(44:00)_[M+NH4]1+	754.728	0	0	134.309	0	0	-576.327	0	0	0	0	0	0
DG(44:05)_[M+H-H2O]1+	709.613	0.56974	0.962432	0	0	-7.43215	1.55791	-75.2932	-39.5736	0	0	39.2577	55.8007
DG(44:07)_[M+H-H2O]1+	705.582	-4.06391	14.4974	1.32328	-3.97099	1.96171	1.52514	-0.745052	2.03381	-2.0508	0.136084	-1.5076	-0.346875
DG(44:07)_[M+NH4]1+	740.619	894.831	-1383.67	0	-298.648	-14.7997	-11.6142	66.1877	-76.9712	360.487	-149.915	-9.54726	-13.5013
DG(44:08)_[M+H-H2O]1+ / SM(34:01)_[M+H]1+	703.566	0.376565	-0.428278	0.190901	-0.000956674	0.0561743	0.0760087	0.0745605	-0.0659155	0.0130656	-0.136475	0.00328353	-0.00985497
DG(44:10)_[M+H-H2O]1+	699.535	31.8064	-182.64	-0.272736	-0.464173	8.86278	-31.1209	-81.4428	67.3232	-1.10987	-0.824519	13.7879	-4.0445
DG(44:12)_[M+H-H2O]1+	695.503	145.961	-147.513	0.115888	-0.618704	0	100.833	-0.398643	-19.0743	-2.78424	-3.0132	-5.34544	-15.5212
DG(46:06)_[M+H-H2O]1+	735.629	-0.800387	13.2307	-122.867	-26.7207	40.0264	98.4486	-23.3479	0	-28.8594	-958.243	-24.5989	26.8464
DG(46:07)_[M+H-H2O]1+	733.613	-80.0286	86.0765	0.050815	-0.0454857	16.5327	7.58703	22.0581	-0.871653	0.0508128	-0.125016	10.6809	-28.7184
LPC(14:00)	468.309	-635.01	-904.526	0	0	0	0	0	88.1992	0	0	31.3943	-69.4496
LPC(16:00)	496.34	0.663532	-4.38992	-0.0158007	-0.0906889	0.0516521	0.0449358	0.0429995	0.0229778	0.0846418	-0.130456	0.00457179	0.00106444
LPC(16:00)_[M+H]1+ / LPE(19:00)_[M+H]1+	496.34	0.663532	-4.38992	56.0606	26.8144	14.5928	29.24	29.69	10.1987	-5.14729	13.1511	0.0286452	0.0927133
LPC(16:01)_[M+H]1+ / LPE(19:01)_[M+H]1+	494.324	-17.3726	-31.6017	19.7481	2.53132	0	48.0655	0	58.5548	2.32151	5.11256	0.0576812	-0.26269
LPC(17:00)	510.356	324.894	0	-0.0355265	-0.0327061	0.0653176	0.0661311	0.0644473	-0.00903966	-0.00860318	-0.289204	0.00597752	-0.00392394
LPC(18:00) & PC-O(18:00)	524.372	1.50994	-6.18419	-0.249432	-0.056905	0.379429	0.122336	0.341945	0.387662	-0.133392	-0.316876	0.00712666	0.00275906
LPC(18:01) & PC-P(18:00)	522.356	-88.3194	-90.5268	-0.334315	-0.479324	0.178833	0.0572995	0.415887	0.0985853	0.105928	4.90734	0.00146496	0.000291836
LPC(18:01)_[M+H]1+	522.355	-3.5527	-82.332	-0.963146	-3.15901	1.02015	-0.111745	5.41885	3.57315	-14.3517	-7.04209	0.0158359	0.00809865
LPC(18:02)_[M+H]1+	520.34	19.1358	17.8131	0	0	-5.79165	0	0	50.0733	106.551	0	-1.16635	-2.26172
LPC(20:01)_[M+H]1+	550.387	0	841.832	18.1819	4.15342	-39.939	0	0	0	1.03864	5.33568	15.6493	-7.22305
LPC(22:06)_[M+H]1+	568.34	113.51	-1004.18	16.3808	4.61703	-15.7533	10.361	36.5304	-27.4674	0.178838	4.64574	-0.114373	-0.0924546
LPC-2O(16:00)_[M+H]1+	482.361	-52.8118	-303.016	1.59346	8.43231	2.73856	2.33061	-0.263319	0.839623	-1.47992	-2.12018	0.120644	0.0237158
LPC-O(18:01)_[M+H]1+	508.376	-751.97	-642.288	1.52709	16.1096	-9.19447	4.39463	-0.403968	1.74193	1.37042	-10.1639	3.07851	1.19224
LPC-O(18:02) & LPC-P(18:01)	506.361	368.336	-456.552	-0.137916	-0.462258	-0.529202	0.851363	-3.20283	-1.36467	-0.549071	0.10613	-3.3078	-2.19632
LPC-P(16:01)	478.33	-25.2099	-273.757	0.566679	1.12257	-57.5804	41.8967	9.09849	9.37268	0.293825	-2.33542	16.6354	-4.29259
LPE(16:00)_[M+H]1+ / LPC(13:00)_[M+H]1+	454.293	-22.5012	-34.2704	0	0	236.602	0	0	1725.04	36.9511	0	-2.31561	-1.53756
LPE(18:00)_[M+H]1+ / LPC(15:00)_[M+H]1+	482.324	172.986	-260.437	0.595493	0.828636	0.415271	-0.525002	-0.534913	0.243478	0.27931	-1.02189	-5.65738	2.9504
LPE(18:01)_[M+H]1+ / LPC(15:01)_[M+H]1+	480.308	-119.037	-728.765	-1.2414	1.57792	8.39579	-6.90978	-79.3599	0	0.475196	3.83331	33.8482	8.58357
LPE(22:00)_[M+H]1+ / PC-O(19:00)_[M+H]1+	538.387	2281.47	-3056.97	76.7242	-96.0074	-54.4525	62.0896	-18.34	13.2474	148.096	32.0355	-26.3363	11.5099
LPE(22:06)_[M+H]1+	526.293	1.47677	1.59857	0.262274	0.173275	2.55232	23.0534	0.345278	-0.164337	6.57324	0.871163	1.83767	-3.23801
LPE-P(16:00)_[M+H]1+	438.298	25.3096	-67.3737	7.68027	-0.111428	-1.16792	-2.45246	-0.878052	-4.39855	1.2457	-5.78958	1.32693	-2.62102
LPG(20:00)_[M+H]1+	541.35	326.449	-142.104	0.0100593	-0.246912	8.07028	1.32162	0.08736	-0.0278586	0.326541	0.224165	-1.91296	2.45174
LPG(20:01)_[M+NH4]1+	556.361	-38.0895	-121.745	0	-412.011	0	0	14.5044	67.0871	-90.5237	0	0	67.1594
LPG(20:05)_[M+H]1+ / LPG(18:02)_[M+Na]1+	531.272	-44.9087	-51.7958	0	0	-119.039	0	-176.001	-165.179	-174.637	0	0	-30.237
LPG(21:00)_[M+H]1+	555.366	9.12586	-9.78947	64.0292	-52.8162	60.2453	17.2663	-7.17003	-2.61202	-6.21353	2.04216	-1.67746	-0.358089
LPI(16:00)_[M+H]1+	573.303	0	0	-13.5909	-1.90923	5.81151	17.0697	0.523769	-1.29713	27.49	1.58384	8.82925	9.46266
LPI(17:02)_[M+NH4]1+	600.314	-2.32288	0.939159	-159.977	0	-78.7072	-42.9976	-25.9995	0	98.9614	-32.5961	-6.25029	15.6329
LPI(18:00)_[M+NH4]1+	618.361	75.0644	-125.404	181.853	0	-156.72	-20.7007	34.4527	86.3972	0	0	-143.429	-27.0069
LPI-P(20:00)_[M+NH4]1+	630.398	53.7188	-147.31	-15.1759	-0.499898	0.0540378	0.00468119	1.00505	-0.037332	4.80759	3.27771	5.41973	0.578117
LPS(20:03)_[M+Na]1+ / LPS(22:06)_[M+H]1+	570.28	74.9386	-176.666	104.463	215.371	0.1737	0.0317538	-132.939	-71.0031	211.555	0	16.793	2.44148
LPS(20:05)_[M+Na]1+	566.249	967.991	0	0	0	0	0	0	0	0	0	0	0
MG(20:03)	398.327	26.4221	-9.60781	121.456	2.2294	0	176.464	0	0	-1.70828	-69.8584	0	0
MG(20:04)_[M+NH4]1+	396.311	469.266	-566.637	0	0	347.68	-145.621	0	99.6617	0	0	-48.2254	0
PA(32:05)_[M+Na]1+	661.384	-130.472	0	0	274.596	30.2513	55.8872	69.0682	94.4375	-102.768	0	51.3676	1.73629
PA(34:01)_[M+Na]1+	697.478	0	0	0	0	9.15535	1711.66	-639.351	-39.978	864.863	0	0	-6.30984
PA(37:03)_[M+Na]1+	735.494	99.2361	851.366	0.08492	0.0835997	1.01022	0.319458	-6.60762	5.6788	0.119196	-0.0588361	34.6257	19.3615
PA(37:05)_[M+Na]1+	731.462	339.838	0	-0.000145021	-0.00126402	0.0179283	0.0107985	0.0337612	-0.00537211	0.0030867	-0.00116411	0.0751057	0.140442
PC(28:00) & PE(31:00)	678.507	-706.157	92.8996	0.0698982	0.0738397	-1.77018	3.84075	0.23504	0.622427	3.36387	3.48969	-7.68291	0.0762419
PC(30:00) & PE(33:00)	706.539	0	0	0.0001449	-0.000368199	0.00637842	0.00633463	0.0024756	0.00823132	0.000551639	-0.00110036	0.00789659	0.0119017
PC(32:00) & PE(35:00)	734.57	0.652478	-1.94258	0.000206741	-0.00336665	0.00557745	0.00751243	0.00259969	0.00137558	0.0426721	-0.0519718	-0.005156	0.0010939
PC(32:02) & PE(35:02)	730.539	316.831	65.5762	0.205211	-0.0767038	0.228405	0.183343	0.0506063	0.0317221	0.0420613	-0.103302	-0.196388	0.0347119
PC(34:01) & PE(37:01)	760.586	0.462065	-0.676967	0.753833	1.62508	9.36867	-7.86511	-0.180547	1.03001	-0.0206277	-1.57539	-96.4749	-29.4678
PC(34:02) & PE(37:02)	758.57	-0.0806179	-0.47613	6.295e-05	0.000118986	0.0312712	0.0255968	0.0323167	0.0399692	-0.0015722	-0.00325845	0.0601836	0.0798211
PC(34:03) & PE(37:03)	756.554	6.84628	-78.7783	0.00197094	-0.000153408	0.00920563	0.0148796	0.00627154	-0.00149408	-0.00232519	-0.0212229	-0.0180745	-0.00357461
PC(34:04) & PE(37:04)	754.539	408.346	-241.86	0.084993	0.102817	0.0156554	0.0265032	0.0114435	0.00487939	-0.122148	-0.0185545	-0.0329574	-0.00393924
PC(36:01) & PE(39:01)	788.617	2.94933	1.49006	-0.0052501	-0.0183742	0.00774648	0.00253469	0.00638242	0.000721453	-0.00143893	-0.00548034	-0.00957742	0.00435109
PC(36:02) & PE(39:02)	786.601	0.234793	-0.390775	0.132186	1.02845	0.199866	0.382859	0.00976212	0.047899	1.01393	-1.22578	-0.0574231	0.0513111
PC(36:03) & PE(39:03)	784.586	0.419896	-1.92393	2.12997	-1.27928	0.205151	1.29237	-5.50132	-0.0523674	-1.16581	-0.106985	1.00598	-0.430015
PC(36:04) & PE(39:04)	782.57	-0.180177	-1.36618	0.0602664	0.00335706	8.32667	1.43752	-49.2006	27.9026	-0.100589	-0.157189	9.54424	17.3598
PC(36:05) & PE(39:05)	780.554	-11.4242	-56.4283	0.0597265	0.0132099	1.06133	-0.244881	0.149014	1.32111	-0.119462	-0.198633	-1.60877	-0.279454
PC(36:07) & PE(39:07)	776.523	58.8603	-147.294	-0.157411	-0.0586926	0.072106	-0.00852473	0.0394521	0.0760864	-0.0200497	-0.077574	-0.303921	0.00646891
PC(38:01) & PE(41:01)	816.648	0	42.9363	-0.00774331	-0.01249	0.0076563	0.00122445	0.00860697	-0.00481742	-0.00127454	-0.0111788	0.0169614	-0.00546059
PC(38:02) & PE(41:02)	814.633	74.6115	62.8168	-0.0575976	-0.049552	0.0345268	0.00212222	0.0230585	0.00719786	0.0357337	-0.054085	-0.0164709	0.00761536
PC(38:03) & PE(41:03)	812.617	-72.0315	-151.779	0.00238887	-0.00908162	0.00259473	0.000140373	0.00538345	0.00220772	0.00248843	-0.0144752	0.00491568	0.0166341
PC(38:04) & PE(41:04)	810.601	-0.00871027	-1.84775	0.609691	-0.248789	0.232829	0.117748	0.0299489	0.138507	0.138527	-0.126947	0.337003	-0.0805106
PC(38:05) & PE(41:05)	808.586	3.14912	-17.1592	22.9629	1.87216	-13.1369	71.2815	-8.19025	17.0748	20.0264	52.0731	2.93619	-1.15991
PC(38:06)	806.57	0.0888424	-1.16205	24.324	-6.60752	15.1044	310.604	-180.953	73.9799	48.0314	-678.944	-2.01779	8.17063
PC(38:07)	804.554	-14.8138	-104.721	-90.4546	17.3545	-201.572	64.3321	-2.00526	0	60.7694	448.003	-369.305	40.7529
PC(38:08)_[M+H]1+	802.538	619.926	-1115.14	-0.03347	0.223802	122.293	0	0	0	-1.92221	-0.114731	0	0
PC(38:09)_[M+H]1+	800.523	-695.847	0	-0.00994831	0.360654	-314.318	0	18.6128	-19.2745	-1.77247	-1.63782	146.777	-306.243
PC(40:00) & PE(43:00)	846.695	115.549	17.9285	-1.74087	4.39488	-15.0122	-27.1759	-17.2868	-91.1279	0.542561	1.41997	32.5486	22.9172
PC(40:01) & PE(43:01)	844.68	226.331	9.53184	-0.0934636	0.283032	0.0564225	-0.869658	-0.0291222	3.62402	-0.0113668	-0.31491	24.223	-30.6372
PC(40:02) & PE(43:02)	842.664	272.316	14.2164	0.0148221	-0.00986545	0.00345236	3.04288e-05	0.00389186	-0.00903094	-0.0186816	-0.0462721	0.0346456	0.0204481
PC(40:03) & PE(43:03)	840.648	0	44.7381	0.0255483	-0.0593266	0.0369339	0.00127401	0.0396987	0.0161647	-0.00290985	-0.112064	0.0203235	0.0129164
PC(40:04) & PE(43:04)	838.633	0	127.492	2.83886	-0.187359	0.0196602	0.00712317	-0.0220833	-0.0622295	0.183608	-1.45325	-0.246469	-1.27067
PC(40:06) & PE(43:06)	834.601	0.6368	-1.2402	4.00762	-0.797743	0.171671	0.360484	-0.496343	1.13092	0.257789	-0.754506	-1.13994	1.48459
PC(40:07) & PE(43:07)	832.586	-2.14364	-39.3111	-0.124244	0.542917	-92.666	-45.1757	0	-208.22	-3.8283	-2.07094	52.079	-80.2053
PC(40:08) & PE(43:08)	830.57	10.365	-44.0772	-0.0194686	0.65981	-49.3903	-27.8009	-35.2606	-87.7911	-8.15489	-9.43325	-44.3961	50.5994
PC(40:09) & PE(43:09)	828.554	200.753	0	-130.993	0	-172.837	0	-203.47	-209.535	0	0	0	10.8784
PC(42:01) & PE(45:01)	872.711	-4.65663	2.32583	-6.90805	-1.3431	-43.6047	60.7225	0	126.286	40.6688	179.558	0	0
PC(42:02)_[M+H]1+	870.695	0.499031	1.27818	-29.7075	-10.0981	18.8306	-31.4214	-11.3204	10.0242	-17.977	-71.6836	33.4399	109.248
PC(42:03)_[M+H]1+	868.679	-15.0582	3.36523	0.22452	-0.157075	0.62528	0.551937	5.3904	35.6622	1.12956	-12.851	0	-108.089
PC(42:04)_[M+H]1+	866.663	0	21.2512	-16.7354	-8.93992	5.56431	-4.97425	48.3469	-30.4111	-29.8527	-10.1397	0	0
PC(42:05)_[M+H]1+	864.648	49.0138	-47.4698	119.341	55.6382	3.38257	17.9418	-71.5594	-76.8374	388.193	13.5059	26.0636	-8.42567
PC(42:07)_[M+H]1+	860.616	0	0	-15.0931	271.758	158.907	0	36.0081	0	0	0	-41.4624	0
PC(42:08)_[M+H]1+	858.601	0	0	-59.3519	12.9055	0	0	0	0	0	0	89.609	24.199
PC(42:11)_[M+H]1+	852.554	-949.254	-1296.61	0	-6.48162	4.57012	53.3249	-20.3742	21.8527	243.511	0	7.74716	2.58135
PC(44:00) & PE(47:00)	902.758	-273.061	28.2237	-0.0158007	-0.0906889	0.0516521	0.0449358	0.0429995	0.0229778	0.0846418	-0.130456	0.00457179	0.00106444
PC(44:01) & PE(47:01)	900.742	2.64982	4.29222	-0.249432	-0.056905	0.379429	0.122336	0.341945	0.387662	-0.133392	-0.316876	0.00712666	0.00275906
PC-2O(28:00)_[M+H]1+	650.548	853.401	5.34531	17.1803	9.50216	0	0	0	0	0	0	-3.9493	-0.988482
PC-O(28:00)	664.528	-162.531	13.5703	-1.77977	-0.553637	-2.0452	-1.8314	-1.20695	1.36449	4.87237	7.24653	0.253754	0.190049
PC-O(28:05) & PC-P(28:04)	654.45	12.3539	185.297	0	0	248.915	-834.17	0	0	0	0	163.457	0
PC-O(32:00)	720.591	1951.78	-784.213	-0.673608	1.12783	1.4614	1.48739	-3.4888	16.6952	0.272897	-0.160828	12.7214	42.3987
PC-O(32:01) & PC-P(32:00)	718.575	69.0559	160.366	-1.6843	1.35909	2.00726	-0.808861	3.21258	12.1792	0.400242	0.0163887	0	-3.58275
PC-O(33:02) & PC-P(33:01)	730.575	6.29647	-1312.1	0.0249687	-0.00807928	13.3963	16.3273	-27.5929	17.2364	-0.0520577	0.0709672	1.49146	19.0029
PC-O(34:00)	748.622	243.457	0	-0.819224	3.30744	13.0499	262.385	28.2077	0	0.858114	-1.14672	-6.48426	22.9902
PC-O(34:01) & PC-P(34:00)	746.606	858.117	-46.5628	-0.000327584	0.121495	0.611891	0.742876	2.71274	4.9586	0.040328	-0.100565	9.65141	-22.855
PC-O(34:02)_[M+H]1+ / PE-O(37:02)_[M+H]1+	744.59	0	-563.77	-0.00847232	0.187502	0.445417	0.28247	-19.4275	76.4332	-0.575781	-0.377431	-27.9722	-13.0782
PC-O(36:00)	776.653	51.1587	38.8627	-87.53	-149.741	0	-47.4898	0	0	-15.8053	252.131	59.749	0
PC-O(36:01) & PC-P(36:00)	774.638	156.232	416.789	0.181349	0.750421	0.631062	2.40984	69.8997	-39.0873	-3.84791	-2.12232	-95.3407	20.2844
PC-O(36:02)_[M+H]1+ / PE-P(39:01)_[M+H]1+ / TG_oxid(44:06)	772.621	29.5007	792.548	0.394233	0.245284	11.3842	31.9227	-167.79	31.8733	-3.99812	-1.50347	30.9226	42.1745
PC-O(36:05) & PC-P(36:04)	766.575	0.399962	-0.302	-0.628549	-0.614879	0.094389	0.141456	-0.048001	-0.168147	-0.336701	1.56272	-1.48258	4.87468
PC-O(38:00)	804.685	19.9095	-22.1591	-7.01817	9.69102	-0.231088	-7.91465	8.80348	-8.60495	-12.9898	20.1135	-125.536	-28.2612
PC-O(38:02)_[M+H]1+	800.653	512.797	-89.9884	0.0855331	0.0213033	115.41	23.1755	220.958	-64.3071	0.0157572	0.00123833	9.39862	-73.4545
PC-O(40:01) & PC-P(40:00)	830.7	3.75233	13.686	1.00473	2.38022	63.5844	49.6841	-935.519	185.125	-1.11441	-0.830701	109.052	-4.43186
PC-O(40:02)_[M+H]1+	828.684	-29.657	35.3509	0.0842695	0.0201667	7.77093	25.9275	-464.178	-34.4308	-0.0243313	-0.0482799	3.06338	68.0721
PC-O(40:03) & PC-P(40:02)	826.669	329.876	17.8381	0.152521	-0.0321169	133.267	-99.9725	-631.705	0	-0.089858	-0.156818	7.98841	0
PC-O(40:05)_[M+H]1+	822.637	627.697	0	0.429748	0.0918548	144.018	-44.1804	77.304	101.938	0.0773218	-0.363795	84.3943	53.5366
PC-O(40:09) & PC-P(40:08)	814.575	0	0	-119.367	-31.7885	13.3727	-9.99923	184	329.651	102.612	334.13	0	0
PC-O(42:04)_[M+H]1+	852.684	-2.17839	1.63418	40.9509	16.3922	4.05314	-1095.35	-66.1967	13.1646	0.924169	-93.1276	0	0
PC-O(42:05) & PC-P(42:04)	850.669	1012.88	6.96886	0.412919	0.118131	224.056	-40.9732	47.5264	9.07034	0.143584	-1.19599	54.8645	231.197
PC-O(42:11) & PC-P(42:10)	838.575	683.605	-534.474	74.1751	-153.241	10.2571	81.557	-1844.94	69.5376	23.4558	147.971	0	0
PC-O(46:05)	906.732	-0.443914	-0.656073	0	-306.807	1.26547	-5.31631	-102.876	3.86465	0	0	0	0
PC-O(46:07) & PC-P(46:06)	902.7	-3.79154	1.17607	-59.3485	72.0204	6.67443	52.151	25.0653	-1.30802	-14.6451	-16.6535	218.853	124.08
PC-O(48:01)	942.826	116.902	-0.0984264	138.712	0	311.155	508.252	0	0	0	0	0	0
PC-P(40:07) & PC-O(40:08)	816.591	0	0	4.96388	2.62887	0.334198	-0.0674884	0	-23.3681	4.25192	38.6089	45.9085	-1.31788
PC-P(41:04) & PC-O(41:05)	836.653	0	1000.01	2.80222	0.300681	-0.492978	-0.632048	-27.9198	250.659	0.447389	-7.71613	0	54.5441
PC-P(42:03) & PC-O(42:04)	852.685	-2.96457	1.61199	41.1621	16.3922	1.47795	-797.596	-52.3458	80.2682	0.924169	-93.1276	0	0
PE(32:06)	680.429	0.232911	-2.74627	0.0607607	0.0678775	-0.052455	0.0359935	-0.0278632	-0.0644351	-0.0104592	-0.0715831	1.1431	-0.347314
PE(33:05)_[M+H]1+ / PA(35:06)_[M+NH4]1+	696.46	-1771.68	46.3313	37.9652	0	-17.1724	18.0727	-233.539	-61.1333	289.864	0	33.6454	13.9113
PE(34:00) & PC(31:00)	720.554	-486.768	679.254	0.379436	-0.190264	2.00779	-1.34757	-40.1643	-13.8341	0.378946	-0.30261	43.4351	0
PE(34:01) & PC(31:01)	718.539	77.9607	364.009	0.107198	-0.0786894	4.95555	10.6324	-0.121811	1.27383	0.00196223	-0.00125566	6.00211	23.4849
PE(34:02)	716.523	3.19641	3.62312	7.05759	1.42152	0.987598	0.891524	0.0245483	0.0748204	18.423	-7.60461	14.991	-66.0079
PE(36:00) & PC(33:00)	748.586	109.946	765.272	0.162883	-0.17042	14.3854	1.71595	45.2289	54.9849	0.620863	-0.570448	64.5679	4.42739
PE(36:02) & PC(33:02)	744.554	54.3425	-63.1583	0.0871551	-0.0622381	0.213504	0.208344	0.114441	0.0695832	-0.0359545	-0.0474188	-0.0462953	0.859151
PE(36:03) & PC(33:03)	742.539	18.348	-9.95055	2.9245	-0.520266	0.655326	0.928733	0.114477	0.0606272	-3.95294	-6.84225	-8.85115	-5.29391
PE(36:06)_[M+H]1+ / PA(38:07)_[M+NH4]1+	736.491	-793.908	-374.982	0	0	0	211.993	0	152.746	0	0	43.4302	-86.5627
PE(38:01) & PC(35:01)	774.601	9.43479	0	0.159695	-0.0523582	0.907006	-0.249489	-1.13639	3.37526	-0.0110992	-0.278641	6.15808	-5.42736
PE(38:02) & PC(35:02)	772.586	90.0884	-71.4986	0.327044	0.0511548	0.459045	0.627427	0.153102	0.332494	0.540793	-0.36904	-0.844717	-0.210422
PE(38:06)	764.523	0.820068	-5.46842	0.0428265	-0.0841006	0.0257993	0.0112886	0.0184672	0.00938087	0.03858	0.0201556	1.80049	6.29771
PE(40:00)_[M+H]1+ / PC(37:00)_[M+H]1+ / PA(42:01)_[M+NH4]1+	804.648	267.132	-294.508	-5.84818	2.80531	-12.2179	-92.7303	-66.4175	-149.811	2.7369	20.6321	-93.4484	14.423
PE(40:01) & PC(37:01)	802.633	0	0	-0.272009	0.440452	-6.7802	-1.46492	0	4.90448	-6.56802	-10.862	52.1976	0
PE(40:02)	800.617	48.1771	0	-0.347824	-0.833247	-1.91647	5.75525	-0.375174	4.23885	-28.7998	11.3729	-2.13715	0.206465
PE(40:03) & PC(37:03)	798.601	0	827.364	-6.51173	15.9952	-284.98	91.8764	1.20116	2.38478	-7.77117	0.191879	0	0.32939
PE(40:04) & PC(37:04)	796.586	0	-685.329	-0.0212647	0.0478478	0.271515	-0.10876	0.314949	0.30111	-0.0217968	-0.0843544	-0.143021	-0.261004
PE(40:06) & PC(37:06)	792.554	0.884502	-3.61467	0.0107288	-0.0209642	0.00992335	0.00393654	-0.00744931	-0.00523535	-0.000941427	-0.00215435	0.410366	0.931536
PE(42:01) & PC(39:01)	830.664	0	701.117	-0.283406	0.191794	0	-79.6746	0	145.033	-48.1475	-75.3232	119.875	0
PE(42:02) & PC(39:02)	828.648	0	0	-267.205	-32.7034	0	0	0	0	0	0	0	0
PE(42:05) & PC(39:05)	822.601	777.164	0	8.73465	-58.6049	24.9636	1.99054	-19.3527	49.6858	6.895	-64.193	54.0647	76.551
PE(42:09)	814.539	-39.4284	-269.554	0.240262	-0.273562	0.207388	0.828585	-6.52711	2.16784	-0.0456646	-0.22473	9.50386	5.11308
PE(44:01) & PC(41:01)	858.695	0	0	-1.10736	0.93565	0	0	0	0	-7.87456	11.2076	-1659.35	0
PE(46:01)	886.726	3.60286	13.1308	-0.0959738	0.121936	0	0	0	0	0.0324337	0.719677	0	-27.1041
PE(46:05) & PC(43:05)	878.664	56.0884	197.115	103.681	810.285	255.219	11.414	-179.554	28.9996	-371.239	-810.782	135.694	-167.578
PE-O(32:01)_[M+H]1+ / PC-P(29:00)_[M+H]1+	676.528	231.98	925.604	57.1968	0	213.756	42.5367	73.098	-68.5531	-56.6297	-2.62154	5.82653	64.428
PE-O(34:03)_[M+H]1+	700.528	77.112	382.503	1.25507	0.372734	5.0007	3.85276	39.0326	-83.1311	0.25698	0.896709	24.3124	-62.7025
PE-O(36:03)_[M+H]1+ / PC-P(33:02)_[M+H]1+	728.559	-45.7748	117.469	0.027873	-0.0200426	7.05589	3.4326	14.1391	-60.4814	-0.0285325	0.0520909	1.11511	8.23046
PE-O(36:04)_[M+H]1+	726.543	93.0531	626.818	0.669075	-0.0127529	9.97663	9.91843	-66.1281	35.0106	-0.865226	-0.741221	-492.339	18.2823
PE-O(38:03)_[M+H]1+ / PC-P(35:02)_[M+H]1+	756.59	0	-6234.77	0.0458905	-0.00393413	245.158	-69.7439	-5.67597	-8.43107	-0.0635706	0.0713006	3.95541	26.121
PE-O(38:04)_[M+H]1+ / PC-O(35:04)_[M+H]1+	754.574	97.1086	0	0.174778	0.180746	75.3902	-50.5764	44.9306	-56.8506	0.138478	0.101888	79.4553	-33.9041
PE-O(38:05)_[M+H]1+	752.559	-4.57359	-3.01611	0.0328827	-0.0617294	0.515499	-0.49973	0.136238	-0.314146	0.0130733	0.00878463	0.796181	-0.395075
PE-O(40:02)_[M+H]1+ / PC-O(37:02)_[M+H]1+	786.637	-558.756	-129.335	-0.106703	0.551338	-0.00864474	1.14214	0.331238	0.290369	-1.31223	2.29067	-1.05393	-1.24226
PE-O(40:03)_[M+H]1+ / PC-P(37:02)_[M+H]1+	784.621	109.277	-1172.25	0.235059	0.565211	-3.28266	-1.31344	-0.596822	0.143394	-6.70178	3.01469	0.019913	2.06376
PE-O(40:04)_[M+H]1+ / PC-O(37:04)_[M+H]1+	782.606	599.334	0	-0.943525	-0.0805786	0.232642	-0.705689	0.471678	0.241314	0.491744	-0.595873	0.765069	0.120681
PE-O(40:05)_[M+H]1+	780.59	545.203	-1196.52	-0.0253283	-0.000367613	1.36752	7.27142	0.531178	-6.78851	-0.0741455	0.0265171	10.4406	-117.256
PE-O(40:06)_[M+H]1+	778.574	759.229	-58.66	0.0684316	-0.0166964	1.26577	0.293986	-16.7296	-32.7934	-0.137839	0.13299	11.0453	-9.30207
PE-O(42:04)_[M+H]1+	810.637	0	0	1.26038	1.26181	-0.472358	-0.483354	0.349101	0.356559	-0.063416	-0.354553	-2.74484	1.60344
PE-O(42:06)_[M+H]1+	806.606	186.554	-202.609	-0.128123	0.494732	0.152766	-0.0651154	0.0275437	0.227156	0.704501	0.489851	-0.103863	0.507421
PE-P(32:01)_[M+H]1+	674.512	161.52	227.781	39.7912	8.09243	17.5877	10.9619	-14.3845	-16.4369	28.9324	84.4929	46.1939	-20.9231
PE-P(38:06)_[M+H]1+	748.528	7.36005	-3.93594	-0.0044182	-0.09964	0.0350943	0.0100377	-2.3098	0.175595	0.066513	0.0379231	1.62897	0.370508
PE-P(40:07)_[M+H]1+	774.543	19.8045	-58.0922	-0.0149837	-0.160623	0.0718981	0.0143859	0.925715	-1.37636	0.0382177	0.028415	8.18967	-101.854
PG(24:00)_[M+H]1+	611.392	-143.202	94.0139	3.74955	0.379188	84.9315	19.6445	0.78346	-0.567271	2.84887	1.85494	2.07099	-21.2666
PG(25:00)_[M+NH4]1+	642.434	-1023.28	648.977	-168.822	40.4338	0	0	22.1812	-7.41807	363.29	-52.72	0	226.639
PG(26:00)_[M+NH4]1+	656.45	699.971	0	0	0	0	0	0	0	0	0	0	0
PG(27:00)_[M+H]1+	653.439	-356.805	474.459	22.3797	0	-6.03401	92.9201	184.851	-13.2747	2.46199	215.581	1.43757	-3.90855
PG(29:00)_[M+NH4]1+	698.497	0	0	152.299	0	0	0	0	-5049.25	-92.4724	0	0	-13.6589
PG(30:00)_[M+NH4]1+	712.512	116.606	316.661	122.481	1.39681	40.0405	-13.9136	-2.06271	-8.36194	-255.948	123.435	-3.27179	25.1769
PG(32:01)_[M+Na]1+ / PG(34:04)_[M+H]1+	743.483	813.398	17.8963	-44.4513	0	-148.198	63.3841	51.9864	-239.334	-181.595	-211.904	-8.94784	41.8916
PG(34:01)_[M+H]1+	749.533	35.0717	-62.3975	-0.0190321	-0.269293	0.076504	0.0218777	-9.42916	-0.815334	0.139864	0.0911832	6.8821	1.15763
PG(34:01)_[M+Na]1+ / PG(36:04)_[M+H]1+	771.515	-113.535	353.963	0	-76.1911	0.743814	11.0754	18.4348	-9.97006	-0.935204	8.62846	115.046	54.425
PG(34:02)_[M+H]1+	747.517	40.3511	0	0	0	0	112.759	0	-80.7424	0	0	24.4944	0
PG(36:00)_[M+H]1+	779.58	9.81998	0	-0.0438516	-0.0776019	4.93166	-0.580064	137.708	0	-0.287817	0.099538	37.2052	-35.3062
PG(36:00)_[M+Na]1+	801.562	0	0	68.6519	-190.574	0	145.985	231.942	145.037	-24.8527	0	-44.9966	-2.99776
PG(36:01)_[M+Na]1+ / PG(38:04)_[M+H]1+	799.546	59.3745	0	-2.0053	-2.21571	8.1285	115.026	0	0	0.473277	1.89241	101.768	70.7173
PG(36:02)_[M+H]1+	775.548	898.613	-606.669	-0.0176151	-0.408639	0.157235	0.03118	21.6514	18.2115	0.081019	0.0741533	44.7586	196.539
PG(36:02)_[M+Na]1+	797.53	-37.579	-92.1056	0.645581	-46.7493	7.07528	9.58746	-12.8436	-0.276663	0.279723	6.03268	-9.01916	6.00103
PG(38:00)_[M+H]1+	807.611	111.84	69.1626	-1.75464	-1.67137	-0.105465	-0.0595084	0.525459	-0.422691	-0.980027	-3.71198	-6.74156	2.96427
PG(38:03)_[M+H]1+	801.564	0	0	21.1565	-121.605	0	158.651	0	148.521	37.312	0	-61.7385	-6.12606
PG(38:05)_[M+H]1+	797.533	-36.5085	-92.9247	283.166	154.587	7.02469	9.3619	-12.705	-0.288096	1.20268	0	-9.8509	6.33603
PG(38:06)_[M+Na]1+	817.499	0	0	0	0	421.84	328.069	379.618	0	-1243.74	0	50.3195	0
PG(38:08)_[M+H]1+	791.486	-360.31	0	-241.596	0	-22.8862	0	-220.544	100.392	-195.26	0	29.9713	12.8767
PG(39:06)_[M+Na]1+	831.515	603.423	536.051	-52.377	-24.7142	68.2211	107.008	-69.2301	128.481	22.4697	21.1497	-18.8007	14.1281
PG(39:07)_[M+Na]1+	829.499	932.601	0	51.1673	19.9575	12.5885	1.99779	4.59113	-61.6568	-26.8816	38.0637	0	0
PG(40:01)_[M+H]1+	833.627	81.053	0	-1.11656	8.8013	75.1939	10.0762	-31.0396	81.6763	-6.19607	252.075	119.813	0
PG(40:06)_[M+Na]1+ / PG(42:09)_[M+H]1+	845.53	764.862	0	0	56.3732	-224.196	0	-6.15687	81.4526	-77.034	0	22.4932	-13.5409
PG(40:07)_[M+Na]1+	843.515	-391.236	-616.663	-420.818	-11.4039	329.773	0	16.4414	-165.011	-30.0205	-207.436	49.074	-1.18493
PG(41:00)_[M+NH4]1+	866.684	0	23.545	-107.048	16.0361	-153.022	-209.082	0	0	0	0	36.4504	0
PG(41:07)_[M+Na]1+	857.53	-1390.29	-1887.31	0	0	77.7397	-48.9535	0	124.333	0	0	0	-13.8206
PG-O(32:00)_[M+H]1+	709.538	425.888	165.275	0	-792.051	-6.04364	-302.221	-19.422	-38.385	2695.74	0	-26.8505	3.87996
PG-O(35:00)_[M+NH4]1+	768.611	1123.4	-1042.63	-1.43486	-0.908359	-15.9787	31.6351	119.18	-0.606222	-17.7891	4.33194	-45.0865	-28.7339
PG-O(37:00)_[M+H]1+ / TG(45:04)_[M+Na]1+	779.616	0	0	-47.1509	232.15	0	0	112.9	-48.4556	103.444	0	73.6002	-37.448
PG-O(37:01)_[M+H]1+ / TG(45:05)_[M+Na]1+	777.6	348.196	907.004	-0.132364	0.229176	-24.5574	-131.93	69.6919	215.539	-0.424649	1.00324	0	-1506.99
PG-O(38:01)_[M+H]1+ / TG(46:05)_[M+Na]1+	791.616	33.4298	67.7946	-0.188294	0.135046	0.992586	-0.828568	5.19418	44.4517	-0.0729281	-0.041206	17.756	20.7065
PG-O(41:00)_[M+H]1+ / TG(49:04)_[M+Na]1+	835.679	-1487.06	0	14.1474	1.43891	-157.353	134.252	-45.8225	34.696	-0.960378	-65.1159	-13.2185	35.2056
PG-O(41:00)_[M+NH4]1+	852.705	0.0178933	-0.0118563	0	-59.5242	0.791273	-4.02429	2.789	-2.55403	0	0	-26.5783	0
PG-O(42:06)_[M+Na]1+	859.582	0	0	92.72	312.901	167.596	-198.947	0	0	267.318	0	0	0
PI(26:01)_[M+H]1+	725.424	0	204.934	0	0	0	156.466	0	-224.601	0	0	99.7335	0
PI(28:00)_[M+H]1+	755.471	29.603	-494.228	0	-273.512	-109.275	0	54.9238	35.1124	44.7233	0	-32.9683	34.0117
PI(28:02)_[M+NH4]1+	768.466	367.347	0	-139.716	-662.598	-3.77768	-41.2719	-4.23167	145.344	-108.211	-259.242	-10.508	-6.87928
PI(29:00)_[M+H]1+	769.486	-374.288	-140.782	16.265	-0.482321	-31.0754	-34.6568	53.3055	-40.1528	6.209	113.204	-21.005	44.3309
PI(29:01)_[M+NH4]1+	784.497	51.6457	822.889	34.834	20.3709	75.8463	5.56709	-5.18388	19.5884	19.0657	-18.3946	4.28503	14.1231
PI(30:00)_[M+NH4]1+	800.528	-654.34	0	0.482935	345.251	14.9848	428.194	-164.515	42.1971	-24.7091	-386.196	-8.54776	57.0198
PI(31:01)_[M+H]1+	795.502	113.889	-596.526	107.668	41.6037	15.5653	214.556	62.5611	59.3031	245.971	-384.26	-83.9118	107.706
PI(32:02)_[M+NH4]1+	824.528	0	226.165	0	210.177	8.67008	0	-45.9749	0	-683.479	0	-7.76057	2.6708
PI(32:04)_[M+NH4]1+	820.497	0	0	0	0	-560.576	399.052	-37.3421	-39.9659	-1039.68	0	0	-42.9371
PI(33:02)_[M+H]1+	821.518	0	-196.678	0	36.9894	-82.3855	336.48	4.74292	-84.4834	0	0	58.0136	12.1534
PI(33:02)_[M+NH4]1+	838.544	0	0	0.199206	-0.672943	10.4814	-23.5071	25.0955	-17.5741	0.0186366	-0.162158	7.27696	-25.0847
PI(33:05)_[M+NH4]1+	832.497	0	0	0	0	0	0	0	0	0	0	0	-128.582
PI(34:00)_[M+NH4]1+ / PC(42:09)_[M+H]1+	856.591	578.155	0	0.386477	-1.73285	0.291461	0.546758	-12.5534	12.2801	0.989786	10.1506	-2.9761	35.9541
PI(34:01)_[M+H]1+	837.549	-56.8371	-374.468	0.038423	-0.151189	0.507645	-0.043627	0.264313	1.14217	4.11096e-05	-0.0351743	4.99671	4.72496
PI(34:01)_[M+Na]1+ / PI(36:04)_[M+H]1+	859.531	-1039	0	13.5836	-0.185223	15.2839	77.5997	-33.8354	-14.699	0.0806203	-2.16481	52.6192	-1.99658
PI(34:02)_[M+H]1+	835.533	-597.121	38.5603	95.6118	-64.2538	337.388	111.934	-105.947	-90.305	-26.8447	-84.9609	-9.59011	18.1043
PI(34:02)_[M+Na]1+	857.515	0	0	0	0	0	0	0	0	0	0	0	-97.3783
PI(34:04)_[M+H]1+	831.502	0	0	-52.053	-27.3663	163.035	0	-60.2977	250.12	22.7284	21.1497	0	481.099
PI(34:05)_[M+H]1+	829.486	629.992	0	51.6175	-75.2934	16.5646	-1.23976	5.68742	-154.87	-36.8106	40.6459	0	0
PI(35:02)_[M+NH4]1+	866.575	0	693.709	0	0	187.139	459.046	0	97.0956	-236.319	0	0	0
PI(35:04)_[M+H]1+ / PI(33:01)_[M+Na]1+	845.518	366.501	0	0	92.5335	0	0	-29.2721	70.0595	0	0	0	104.934
PI(35:04)_[M+NH4]1+	862.544	0	0	186.429	-30.1989	45.3339	-130.744	-137.471	0	-65.3714	0	0	144.257
PI(35:05)_[M+NH4]1+	860.528	0	0	0	13.058	0	265.827	112.771	-87.8795	-4.536	15.3414	12.1588	-11.8276
PI(35:06)_[M+NH4]1+	858.513	0	0	2.10367	-0.77984	15.4448	238.707	-51.3652	60.6108	-0.0486217	-0.604842	0	0
PI(36:00)_[M+H]1+	867.596	481.737	0	-2964.32	0	0	0	0	0	0	0	0	0
PI(36:01)_[M+Na]1+ /PI(38:04)_[M+H]1+	887.562	-7286.21	-545.986	5.47829	-8.06975	8.29764	-0.339346	0.9842	0.577316	11.1622	-6.13643	8.42939	-3.98785
PI(36:01)_[M+NH4]1+	882.607	0	0	40.4969	27.2224	0	2928.64	3.92038	0	-20.2694	204.981	-13.7219	-12.7934
PI(36:02)_[M+Na]1+ / PI(38:05)_[M+H]1+	885.546	675.413	0	11.048	-91.848	-107.171	653.59	-44.4625	-194.617	-8.65549	-109.671	0	-24.1667
PI(36:03)_[M+NH4]1+ / PC(44:12)_[M+H]1+	878.569	0	0	0.43964	-0.0401923	32.2431	-2.98356	-124.898	72.8826	-1.29566	-4.35477	49.9347	-31.1494
PI(36:04)_[M+Na]1+ / PI(38:07)_[M+H]1+	881.515	0	0	66.0413	1.22044	0	0	-200.139	0	-4.51249	-141.022	0	0
PI(36:05)_[M+H]1+	857.518	0	0	0	0	0	0	0	0	0	0	0	-96.6713
PI(37:00)_[M+NH4]1+	898.638	0	3797.17	0	0	-1375.18	0	-1138.81	187.842	193.594	5808.46	36.9798	257.273
PI(37:01)_[M+H]1+	879.596	0	0	0.0609682	-0.723386	0	135.387	0	0	0	0	25.1559	34.9086
PI(37:04)_[M+H]1+	873.549	0	823.227	0	-44.9458	49.5799	-232.749	57.578	-64.8144	0	0	0	115.133
PI(37:05)_[M+H]1+	871.533	0	0	0	0	35.3457	0	0	-55.067	0	0	0	43.128
PI(37:05)_[M+NH4]1+	888.56	-442	0	31.3389	-20.5866	32.133	3.19384	3.30793	0.139223	-8.3531	15.9313	-29.5281	9.65544
PI(38:04)_[M+Na]1+ / PI(40:07)_[M+H]1+	909.546	0	0	24.0149	2.252	4.2427	51.5039	-3.48274	5.12635	0.66362	-11.6471	28.2663	23.2808
PI(38:04)_[M+NH4]1+	904.591	1214.92	0	4.5011	-9.11748	11.3803	2.22376	1.00157	0.50998	35.2059	-9.16571	23.723	-75.6038
PI(38:06)_[M+H]1+	883.533	7894.84	0	0	114.262	-222.004	1713.93	0	-37.9319	0	0	482.399	-1167.87
PI(39:02)_[M+H]1+	905.611	0	0	171.916	274.192	139.476	-2.9219	-7.4368	-4.97803	318.787	-270.479	0	0
PI-O(32:00)_[M+NH4]1+	814.58	0	0	0	0	13.6311	-11.3541	0	0	-1179.35	0	0	-71.7911
PI-O(32:01)_[M+Na]1+	817.52	-188.615	0	222.409	0	147.098	30.6919	-8.24003	-45.5728	18.3475	0	-73.9895	-68.8202
PI-O(33:02)_[M+NH4]1+	824.565	147.972	131.322	-0.221986	0.656235	1.3546	-4.97588	-0.0592197	0.679476	0.00816671	0.79901	-18.3246	2.14435
PI-O(34:03)_[M+H]1+	819.538	0	-548.894	157.545	245.585	-121.502	-200.313	51.9594	-21.6078	4.04617	-39.7766	-24.4066	3.7187
PI-O(34:03)_[M+Na]1+ / PI-P(36:05)_[M+H]1+	841.52	258.308	0	27.5505	-142.891	-132.719	173.922	177.029	-5.38801	50.4599	164.618	0	-31.5331
PI-O(34:04)_[M+H]1+	817.523	-118.429	0	222.409	0	168.273	37.6136	-9.61582	-45.8954	14.3886	0	-77.8584	-12.3942
PI-O(36:04)_[M+Na]1+ / PI-P(38:06)_[M+H]1+	867.536	0	0	0	0	33.6416	99.5616	93.6414	-127.411	689.978	0	96.4558	-10.0075
PI-O(36:05)_[M+NH4]1+	860.565	0	0	0	236.123	0	0	94.078	36.4711	0	0	120.048	0
PI-O(37:00)_[M+H]1+	867.632	0	0	-4.48297	2.3901	0	221.006	0	198.736	-0.277866	4.95562	0	0
PI-O(39:01)_[M+H]1+	893.648	0	-97.054	-0.0820319	-0.197018	127.064	-5.32223	-290.813	-52.0634	0.257479	2.70993	0	0
PI-P(29:00)_[M+Na]1+	775.473	283.03	316.846	0	0	0	0	14.0302	192.463	0	0	74.4825	33.866
PI-P(30:01)_[M+Na]1+	787.473	91.713	-418.335	24.3344	-9.86278	18.8106	79.4427	48.7672	17.5875	-33.4241	-5.29935	8.9498	-2.61225
PI-P(31:01)_[M+H]1+	779.507	-24.4505	-254.651	-8.19518	-256.766	0	167.651	194.759	-120.748	0	0	-34.2568	85.2006
PI-P(31:01)_[M+NH4]1+	796.533	49.9839	-49.035	-178.88	16.6258	3.08588	-5.12179	-3.87647	-0.655351	-3.07917	20.388	-6.55055	1.43935
PI-P(34:04)_[M+H]1+	815.507	-42.9172	-188.929	106.389	-246.253	-9.78555	-81.5109	-43.8805	-15.5285	9.12	35.5254	79.2086	5.32695
PI-P(36:05)_[M+NH4]1+	858.549	0	-161.499	464.74	-9.55079	-24.0153	-118.714	25.9836	-21.7107	-0.0069473	-1.21892	-21.4225	0.838107
PI-P(37:02)_[M+H]1+	861.585	0	0	5312.52	-11.3186	-6087.65	0	0	0	0	0	0	0
PS(24:00)_[M+Na]1+	646.369	299.696	196.657	0	0	4.64603	-12.1184	-42.7006	-7.82491	-94.6309	0	45.21	0
PS(26:01)_[M+H]1+	650.403	1003.48	316.957	0	0	5.10479	-24.1909	-13.333	-3.74977	-63.8056	234.689	19.3136	2.29163
PS(31:00)_[M+H]1+ / PG(31:02)_[M+NH4]1+	722.497	1.19157	-1.41532	-0.00105475	0.000764546	0.198672	0.0185806	-0.135822	-0.0697801	-0.000142764	0.00268915	0.0600103	0.0133184
PS(31:02)_[M+H]1+ / PG(31:04)_[M+NH4]1+	718.465	104.28	-39.8978	319.633	-171.538	-30.4163	61.5904	-137.884	-0.135971	-30.8608	-221.95	0.0609197	3.15549
PS(33:02)_[M+H]1+ / PG(33:04)_[M+NH4]1+	746.497	0	1005.01	-867.081	0	86.4467	354.259	-90.5491	67.8286	-25.1589	0	134.824	25.9722
PS(34:01)_[M+Na]1+	784.51	56.6677	0	-83.67	28.8009	128.65	6.1259	-5.54496	28.4283	-25.9833	51.4463	-4.65584	15.0468
PS(35:03)_[M+Na]1+ / PS(37:06)_[M+H]1+	794.497	0	0	0	0	136.98	-291.465	-21.4956	14.9239	161.077	0	53.3476	-4.00704
PS(35:04)_[M+Na]1+	792.479	0	0	0	0	60.0303	0	103.367	0	0	0	0	0
PS(35:05)_[M+H]1+	768.481	213.298	-160.455	0	171.647	-27.6917	-78.886	-5.47146	-19.2539	-4.17143	-134.381	-16.1912	-21.5598
PS(36:04)_[M+H]1+ / PG(36:06)_[M+NH4]1+	784.512	59.4125	0	-97.5725	22.6415	161.058	6.54766	18.7231	33.7401	-72.0181	51.4463	-8.1543	31.5152
PS(36:06)_[M+H]1+ / PG(36:08)_[M+NH4]1+ / PS(34:03)_[M+Na]1+	780.479	54.2583	13.33	0	0	-0.149623	-3.5766	-15.0545	2.33584	0	0	25.2007	-49.1153
PS(37:02)_[M+H]1+ / PG(37:04)_[M+NH4]1+	802.559	3713.51	-2511.44	-12.342	25.6956	23.0467	-4.93006	371.085	-515.35	-3.21556	-12.2443	70.828	134.586
PS(37:03)_[M+H]1+ / PG(37:05)_[M+NH4]1+	800.544	193.081	0	-8.05756	-3.28895	-33.4346	101.155	-41.9846	81.0746	1.23395	26.4527	0	0.974718
PS(37:03)_[M+Na]1+	822.526	-45.0201	0	0	0	0	0	-38.3943	-94.0925	0	0	-14.0696	50.9047
PS(37:04)_[M+Na]1+	820.51	0	0	41.5165	0	2.4771	-35.7299	-18.2338	-22.9718	-49.8186	0	0	-9.55329
PS(38:01)_[M+H]1+ / PG(38:03)_[M+NH4]1+	818.591	0	1775.08	0.255205	0.185529	0.340658	-0.145951	-44.5023	-31.5208	0.353825	-3.06266	-1.08613	-6.53308
PS(38:04)_[M+H]1+ / PG(38:06)_[M+NH4]1+ / PS(36:01)_[M+Na]1+	812.544	125.592	-142.79	0.204532	-0.288438	2.97738	-3.60216	0.229112	-0.101713	-0.0491688	-0.43575	1.56076	36.4956
PS(38:07)_[M+H]1+ / PG(38:09)_[M+NH4]1+ / PS(36:04)_[M+Na]1+	806.497	0	-119.704	-27.4117	-56.6754	-230.296	90.5307	-18.804	-5.96012	3.03124	9.99959	27.6443	-21.0222
PS(39:06)_[M+H]1+ / PG(39:08)_[M+NH4]1+	822.528	0	0	0	0	0	0	-38.3943	-116.341	0	0	-19.7989	56.9827
PS(39:06)_[M+Na]1+	844.51	0	0	-167.479	0	-76.3596	-56.2492	-16.674	205.477	0	68.5445	118.404	0.308669
PS(39:07)_[M+H]1+	820.512	0	0	41.5165	0	2.82289	-61.2026	-18.284	54.2291	-43.33	0	0	-14.8257
PS(40:03)_[M+H]1+ / PG(40:05)_[M+NH4]1+ / PS(38:00)_[M+Na]1+	842.588	0	-840.268	-72.1131	39.6126	-28.0616	-79.9831	0	-23.9125	-100.838	15.1904	0	12.3224
PS(40:04)_[M+Na]1+ / PS(42:07)_[M+H]1+ / PG(42:09)_[M+NH4]1+	862.559	0	0	160.914	27.4216	47.6323	-97.3767	-153.639	0	-81.3653	0	0	100.418
PS(40:05)_[M+Na]1+ / PS(42:08)_[M+H]1+ / PG(42:10)_[M+NH4]1+	860.541	0	0	-109.486	90.4859	0	251.563	113.877	-25.1159	-5.03901	15.3414	10.4548	-14.2044
PS(40:06)_[M+H]1+ / PG(40:08)_[M+NH4]1+ / PS(38:03)_[M+Na]1+	836.544	-136.257	851.426	0.0189759	-0.0740676	0.187578	0.0571516	0.306843	0.291872	0.00476869	-0.0172368	1.44555	4.56385
PS(40:07)_[M+H]1+ / PG(40:09)_[M+NH4]1+ / PS(38:04)_[M+Na]1+	834.528	0	0	2.36413	-4.50326	276.601	82.5912	-34.3599	0	1.81911	-2.73015	-45.9716	-94.1816
PS(40:07)_[M+Na]1+ / PS(42:10)_[M+H]1+	856.51	0	-764.879	0	0	0	-90.282	-159.641	0	0	0	205.303	0
PS(40:08)_[M+H]1+ / PG(40:10)_[M+NH4]1+ / PS(38:05)_[M+Na]1+	832.512	0	-94.9023	0	-315.617	-9.26412	446.548	-117.999	0	-105.772	0	-29.5427	-70.3652
PS(40:09)_[M+H]1+	830.497	0	0	-4.28268	-3.62955	-30.5843	6.53499	-262.234	-200.001	3.13691	4.22341	111.853	-90.2304
PS(41:02)_[M+H]1+ / PG(41:04)_[M+NH4]1+	858.622	0	0	153.133	-104.827	43.2308	-14.334	52.7872	650.742	-97.9012	89.25	0	0
PS(41:03)_[M+H]1+ / PG(41:05)_[M+NH4]1+	856.606	0	0	-432.851	-274.435	0.220308	0.637849	-465.542	62.9172	839.394	374.611	0	0
PS(41:07)_[M+H]1+ / PS(39:04)_[M+Na]1+	848.544	-156.57	33.6447	-308.26	0	0	0	-42.7991	0	103.271	0	164.969	81.6992
PS(42:02)_[M+H]1+ / PG(42:04)_[M+NH4]1+	872.638	39.6906	58.7498	-21.0145	-0.851428	1.56955	-2.94985	7.55698	4.90068	-77.2583	-328.404	-20.5431	0.505991
PS(42:02)_[M+Na]1+	894.62	0	0	39.8599	-98.0434	-135.325	99.1491	-141.827	-112.737	-54.9744	963.483	-4.90469	-2.03395
PS(42:09)_[M+Na]1+	880.51	0	0	2.13147	-5.41311	0	0	0	0	-42.0092	0	0	0
PS(42:11)_[M+Na]1+	876.479	0.963907	3.17315	0	0	-415.042	0	0	0	0	0	80.6489	0
PS(43:02)_[M+Na]1+	908.635	125.64	0	0.149679	5.5335	-107.639	48.9692	-66.0847	247.805	6.90063	4.25734	0.903418	-1.22883
PS(44:02)_[M+Na]1+	922.651	163.284	0	228.471	60.8978	305.596	290.606	20.622	51.005	1206.13	0	0.363957	-2.62154
PS(44:08)_[M+H]1+ / PG(44:10)_[M+NH4]1+ / PS(42:05)_[M+Na]1+	888.572	-80.4381	585.33	31.2053	-20.5866	35.7931	0.698181	3.31862	0.207735	-8.88552	15.3665	5.24707	9.58984
PS(44:08)_[M+Na]1+ / PI(39:08)_[M+NH4]1+	910.557	0	-369.002	153.575	39.2477	73.3613	0	-13.28	23.7388	1.90156	-228.4	-41.2704	61.1442
PS(44:10)_[M+H]1+ / PG(44:12)_[M+NH4]1+ / PS(42:07)_[M+Na]1+	884.544	0	-4738.38	18.9743	5.59591	-299.585	15.9906	-29.2654	0	17.5678	-10.3859	-15.5071	-49.0381
PS-O(38:06)_[M+Na]1+	816.515	0	-569.786	-20.7478	0	-195.469	192.033	26.0625	81.0803	-77.6745	0	19.078	36.0849
PS-O(39:01)_[M+Na]1+	840.609	660.458	0	222.532	-300.131	70.4915	0	0	0	-35.3152	-910.689	0	0
PS-P(40:06)_[M+Na]1+	842.531	0	0	0	-313.438	-57.7216	-249.097	77.7499	150.922	-48.3763	216.99	56.3162	-7.28141
SM(33:02)_[M+H]1+	687.544	6.80461	7.11241	0	-357.332	25.6836	63.4526	42.0894	19.9392	44.6851	0	67.5926	57.5831
SM(34:02)_[M+H]1+	701.559	49.3975	107.504	364.853	-85.2035	44.3208	5.27178	-135.52	61.2077	-15.628	0	-21.6596	-8.38202
SM(35:00)_[M+H]1+	719.606	365.685	0	291.497	0	314.449	0	0	-50.3371	612.526	828.372	25.4943	149.884
SM(36:01)_[M+H]1+	731.606	14.8038	-13.6886	0.00777868	-0.00436031	0.129057	0.0529449	-0.741096	-0.10251	0.003707	-0.00976434	0.688127	1.79166
SM(36:02)_[M+H]1+	729.591	45.9744	-24.4777	-0.38568	0.689131	3.64019	-4.09343	-135.537	-63.1322	-0.0247798	0.00687604	-24.3768	189.749
SM(36:04)	725.559	-8.61212	0	0	0	9.41803	16.2666	16.915	-58.399	-229.736	4.46321	-46.4351	25.1274
SM(38:01)_[M+H]1+	759.638	19.2092	-113.835	0.0769726	-0.018763	0.128199	0.118522	-2.33959	2.00275	-0.0173107	-0.27492	12.9814	5.59693
SM(38:02)_[M+H]1+	757.622	41.7355	-31.7352	-0.173878	0.307389	0.463648	0.174792	191.324	0	-3.27948	10.1116	-11.7694	-23.0415
SM(38:04)	753.591	14.8647	1157.79	0.516206	0.439814	24.5061	-677.675	0	0	0.0211182	-0.416234	-19.8005	0
SM(40:00)_[M+H]1+	789.684	49.6644	21.1916	-0.391802	-0.344373	2.48855	2.80497	-0.271699	1.22609	-41.9138	-128.045	13.5973	-0.785146
SM(40:01)_[M+H]1+	787.669	3.63589	-15.1493	0.104277	0.156635	0.118844	0.150536	0.00532634	0.0829337	-0.0434531	-0.446773	-3.23535	0.0214039
SM(40:02)_[M+H]1+	785.653	241.855	-2.34031	0.268373	0.166754	0.45841	0.119503	-0.331458	0.580038	-3.29319	-1.44874	-12.7578	-3.90942
SM(41:00)	803.7	52.2612	42.7811	4.90205	2.61246	207.317	-18.1823	39.2705	-46.8831	44.6739	-559.769	0	28.9529
SM(41:00)_[M+H]1+	801.684	10.298	5.61496	0.181222	0.122952	0.693531	0.433611	0.0523456	0.46286	0.132987	0.254946	-34.2151	-29.3936
SM(42:00)_[M+H]1+	817.716	-0.586019	0.810912	-4.49008	7.21158	-6.47777	2.43831	-9.35144	2.91916	-20.8886	43.7373	17.9175	25.3897
SM(42:01)_[M+H]1+	815.7	2.05149	-36.1919	0.118662	0.287807	0.219993	0.42785	0.0447025	0.210041	-0.314624	-0.557351	-6.91562	-4.96152
SM(42:02)_[M+H]1+	813.684	5.10662	-2.03988	0.00801055	0.0219912	0.158003	0.155912	0.0738997	-0.0204374	-0.0533953	-0.0749183	-0.00404977	0.0737258
SM(42:03)_[M+H]1+	811.669	0	-18.8384	0.025495	0.0167016	0.712364	-0.0733147	-0.272905	-0.839877	-0.0301804	-0.025192	0.594331	-2.40122
SM(43:03)	825.684	0.934238	0.632142	-1.42393	-0.449525	0.745924	-2.38018	1.62078	-14.978	-29.2062	6.10968	0	-4.9523
SM(43:04)	823.669	38.1689	11.8287	-9.70517	0.1212	10.428	24.6325	0	-152.582	0.306214	61.76	46.7679	0
SM(44:00)_[M+H]1+	845.747	-0.0237592	-0.0216188	-10.7229	69.9166	-0.201213	-0.108201	-0.584447	-0.24627	0	0	-21.782	-55.2682
SM(44:04)	837.684	0	0	66.3647	-11.0876	489.529	28.608	0	-256.445	-103.406	19.1545	0	333.508
SM(44:05)	835.669	0	0	14.5933	1.42016	19.5078	32.9788	-23.9449	8.43832	-0.928295	-69.8277	96.807	-36.6434
SM(46:00)	873.778	-0.00661881	-0.00671817	-4.00096	3.49092	-0.0276004	-0.0311203	-0.022603	-0.0244366	-7.01928	7.15775	-0.256176	-0.00748546
SM(46:01)	871.763	-0.0168065	-0.0279655	-0.0848173	0.0923818	-0.134598	-0.00323787	-0.135693	-0.0699462	0.15499	0.762996	-2.59168	-1.59494
SM(48:01)	899.794	-0.00797302	-0.0121265	-12.5854	5.74005	-0.0470159	-0.0407712	-0.0324329	-0.0385778	-12.634	17.5186	-0.653663	-0.0717145
TG(33:00)	614.536	12.4634	38.7891	1.91999	0.17621	-2.20744	2.86849	0.700277	-1.65747	-2.25164	-3.83493	5.1047	2.0864
TG(35:00)	642.567	69.9815	-21.3259	-1.63362	29.4476	-3.99404	2.77452	-4.18182	-5.13128	-3.6552	-81.3848	0.58587	-3.35029
TG(35:01)	640.552	50.5169	-64.5414	1.17651	1.55636	-6.36216	5.19152	-1.83364	-4.1203	1.1299	-4.91853	1.67693	0.876988
TG(36:00)_[M+Na]1+	661.538	9.02763	4.12904	0	-0.517508	0.836919	2.11942	-0.0593626	0.528706	2.70048	-69.1457	2.96711	-0.141404
TG(37:00)_[M+Na]1+	675.553	547.346	192.108	0	78.5494	14.6973	12.0147	-213.546	49.8786	0	0	-10.026	5.15174
TG(38:00)_[M+Na]1+ / SM(33:01)_[M+H]1+	689.569	28.5575	46.9751	0	0	29.7548	10.911	-9.5222	-3.64088	0	0	19.7814	-7.9716
TG(38:03)	678.567	-0.120107	4.04482	389.341	-14.7088	-58.0152	17.5459	-40.349	0	0	0	25.3631	-14.7725
TG(38:05)	674.536	53.5432	332.109	0	291.669	7.9851	-112.671	-41.5844	-159.816	0	0	-14.6822	-27.4114
TG(40:00)_[M+Na]1+ / SM(35:01)_[M+H]1+	717.6	144.957	100.906	-106.653	-13.9454	53.8114	38.659	35.4311	10.5995	-38.8132	-62.9276	27.1652	1.98709
TG(40:00)_[M+NH4]1+	712.645	17.4534	-1.20609	29.0114	13.8921	-5.47548	1.55377	-29.2495	0.0772405	-10.6489	-18.5463	-4.50438	-1.33675
TG(41:02)_[M+Na]1+	727.585	167.681	82.1195	-0.0654624	0.720943	146.902	179.744	11.1944	-35.5734	-0.558751	0.590859	-1.32901	7.91361
TG(42:00)_[M+NH4]1+	740.676	12.8954	-8.92522	0	0	-3.6451	1.80073	-45.0565	-0.300285	-6.56545	170.525	-6.30006	-3.53046
TG(42:01)_[M+Na]1+	743.616	-10.6404	64.071	0	0	0	-0.935855	180.362	-17.5307	-180.897	0	0	23.2424
TG(42:02)_[M+Na]1+	741.6	21.5252	134.105	0	0	0	399.276	0	-499.412	0	0	-58.3616	257.406
TG(42:02)_[M+NH4]1+	736.645	0.919474	2.09312	0	0	-10.9498	2.08655	-47.9024	-16.2962	0	0	-30.1818	-81.552
TG(42:04)_[M+NH4]1+	732.614	6.65617	25.8908	0.0218331	-0.0105428	0.245573	-0.00468225	-6.07432	-1.06736	0.00721691	-0.0261707	3.37285	23.0706
TG(43:01)_[M+NH4]1+	752.676	292.405	-549.864	0	0	0	29.6767	0	-23.0397	-33.3634	0	-12.3149	-17.8494
TG(43:02)_[M+Na]1+	755.616	-0.48773	-26.0791	-0.319075	0.372242	249.457	15.9115	-192.524	-46.8177	-0.576655	0.565494	-9.3924	14.6442
TG(43:03)_[M+NH4]1+	748.645	31.7582	0	394.099	-90.3313	34.2767	-13.9573	0	83.9832	202.556	-34.8873	0	21.7616
TG(44:02)_[M+NH4]1+	764.676	1.15666	2.45773	0	-334.893	-2.94565	1.43631	-23.2106	-15.2776	-24.6041	0	0	-0.0144298
TG(44:03)_[M+NH4]1+	762.661	6.28553	11.769	5.48029	-318.267	52.0688	9.82067	52.4878	-193.62	-180.906	-3202.56	0	0
TG(45:02)_[M+Na]1+	783.647	117.307	-206.721	0.0107624	0.0111091	-243.996	-195.334	0	69.4634	-0.0298916	-0.0332512	3.92583	-0.125721
TG(45:03)	776.677	39.1202	562.187	0	0	-358.014	57.0916	0	0	0	0	40.1555	48.3693
TG(45:03)_[M+Na]1+	781.632	521.601	522.178	-0.745362	0.892361	38.927	32.8301	6.47373	-117.904	-0.847384	0.941232	0	50.6335
TG(45:04)_[M+NH4]1+	774.661	38.7194	-235.175	120.513	14.548	1.47169	1.97575	57.4164	0.13792	316.145	227.187	0	0
TG(46:00)_[M+NH4]1+	796.739	0.17737	0.113191	1.21707	1.04422	-0.107696	-0.00705676	-0.391369	-0.328113	-0.242199	-2.38745	0.148211	-0.243029
TG(46:01)_[M+Na]1+ / SM(41:01)_[M+H]1+	799.679	52.2078	11.0122	4.51114	-1.98967	3.08015	2.57791	-9.90052	12.8424	-54.0178	89.8731	64.2534	-18.3607
TG(46:01)_[M+NH4]1+	794.723	0.181416	0.21248	-75.7539	12.7006	-0.0660938	0.0489928	-1.76916	-0.668845	-0.956075	0	-1.81672	-1.77803
TG(46:02)_[M+Na]1+	797.663	-48.9721	34.8069	0.00820507	-0.02185	36.3683	0	-244.678	0	-0.108136	-0.211193	11.981	0
TG(46:02)_[M+NH4]1+	792.708	0.282183	0.435871	-2.31596	-1.25573	-0.283744	0.162417	-3.18287	-1.57612	-1.5633	-9.12362	-3.5402	-5.00557
TG(46:03)_[M+NH4]1+	790.692	0.500411	2.39886	-7.91505	22.9328	-1.241	1.61146	-22.9527	-10.0603	-1.81108	0	0	0.466814
TG(46:04)_[M+NH4]1+	788.676	3.12957	-3.1647	-0.076394	0.352854	0.215153	0.309527	-0.0342536	0.235526	-1.26747	-1.16105	-7.86457	-0.850553
TG(46:05)_[M+NH4]1+	786.661	-46.9539	54.6235	0.58924	0.647954	1.36841	1.08815	-3.24822	1.40721	-10.7879	-17.7774	-30.8341	-9.49826
TG(46:06)_[M+NH4]1+	784.645	190.466	1051.7	0.061615	0.000145989	-38.3774	105.128	-58.8197	-118.349	-0.144769	-0.236982	21.6741	30.876
TG(47:03)_[M+Na]1+	809.663	0	0	0.0130628	0.00769098	-98.2019	337.64	0	93.8749	-0.127217	-0.0947808	6.72754	-61.0203
TG(47:04)_[M+Na]1+ / PG-O(39:00)_[M+H]1+ / SM(42:05)	807.647	0	0	5.58452	7.10242	-102.469	243.548	76.9953	0	-6.2139	-12.9161	0	100.565
TG(48:00)_[M+Na]1+	829.726	0.316586	0.380098	26.101	-4.26703	0.2668	-1.84625	-1.80816	-2.97192	-3.87666	-152.09	2.67072	0.984646
TG(48:01)_[M+Na]1+	827.71	0.271727	0.381349	-0.410215	1.34568	0.383436	-1.54955	-0.217514	-6.94393	36.2386	28.2054	-78.4251	-70.9524
TG(48:01)_[M+NH4]1+	822.755	0.0252886	0.0353515	-12.4268	4.25635	-0.0172057	-0.0213621	-0.239738	-0.0992826	-0.445215	-18.8064	-1.12008	-0.904654
TG(48:02)_[M+NH4]1+	820.739	0.0237612	0.047394	-111.668	10.7871	-0.0283239	-0.0383346	-0.275325	-0.108099	-0.835798	147.014	-1.76686	-1.21754
TG(48:03)_[M+NH4]1+	818.723	0.0352792	0.107319	-133.581	69.3997	-0.131974	-0.0429125	-1.09226	-0.582939	-8.69687	0	-10.3925	-6.96835
TG(48:04)_[M+NH4]1+	816.708	-0.0584017	0.337591	0.0760893	0.539971	-0.134327	0.543667	0.0302535	0.396778	-1.31441	-2.32698	-17.8343	6.31852
TG(48:05)_[M+NH4]1+	814.692	15.8721	2.43144	0.0387643	0.0432354	0.378472	0.280344	0.14612	0.00483366	-0.141652	-0.149448	-0.382789	-0.249634
TG(48:06)_[M+NH4]1+	812.676	572.817	522.039	0.159459	0.0722964	-1.49348	0.351695	-2.09675	0.948839	-0.208311	-0.0754362	3.97981	-39.9728
TG(49:01)_[M+Na]1+	841.726	4.61172	10.5224	-19.1965	1.73608	-18.5935	4.8191	0	22.0124	708.756	0	15.7694	13.9364
TG(49:01)_[M+NH4]1+	836.77	0.255763	0.0956316	-220.533	32.3656	-0.556866	0.141791	-2.24588	-1.68778	-1.40124	161.763	-2.51727	-2.72126
TG(49:03)_[M+Na]1+	837.694	0	0	60.3676	-4.17702	9.22095	21.8671	0	0	-217.316	20.8573	-34.3043	-49.5949
TG(49:03)_[M+NH4]1+	832.739	-0.518022	-0.331822	0	0	-2.94926	2.44659	17.8525	-15.7265	-42.4001	0	-16.8283	-9.18618
TG(49:04)_[M+NH4]1+	830.723	-0.194932	1.15097	1.72898	5.77561	1.17683	-4.30001	-6.03778	-5.38495	-7.19667	-68.2492	24.6825	8.78082
TG(49:05)_[M+Na]1+ / PG-P(41:00)_[M+H]1+ / SM(44:06)	833.663	905.042	0	0.582972	0.278249	0	104.327	119.645	0	-0.189273	-4.43836	0	171.176
TG(49:06)_[M+Na]1+	831.647	0	0	-1.07884	3.31168	0	8.22668	0	-45.167	362.358	72.8474	0	0
TG(50:00)_[M+Na]1+	857.757	0.230301	0.191526	-12.1614	0.469933	-0.133151	-0.431005	-1.68815	-0.168247	1.14397	0	1.40001	0.867419
TG(50:01)_[M+Na]1+	855.741	-0.0117251	-0.00284255	0	0	0.038564	-0.205859	-0.541927	-0.229174	0	0	-10.6489	-11.189
TG(50:01)_[M+NH4]1+	850.786	0.0101643	0.00991744	-1.22988	1.68223	-0.0137194	-0.0136785	-0.0797334	-0.0248451	-0.482072	2.86064	-0.481059	-0.151999
TG(50:02)_[M+NH4]1+	848.77	0.00285955	0.00589573	-2.76253	1.78737	-0.00823124	-0.0134818	-0.0350499	-0.00742941	-0.748304	2.07416	-0.21822	-0.061657
TG(50:03)_[M+NH4]1+	846.755	-0.00507582	0.00349115	-9.76528	6.45562	-0.019849	-0.0315363	-0.0519229	-0.0181834	-2.79266	9.0424	-0.486864	-0.140124
TG(50:04)_[M+NH4]1+	844.739	-0.0133505	-0.0163969	-0.522903	1.43447	-0.107946	-0.0628379	-0.259481	-0.0875507	-25.1585	87.2753	-7.43704	-4.62738
TG(50:06)_[M+NH4]1+	840.708	9.33627	-5.48396	265.023	-229.042	-9.76353	0	-33.203	0.519606	0	0	-109.875	61.8182
TG(50:07)_[M+NH4]1+ / PG-O(40:00)_[M+NH4]1+	838.692	130.368	0	-33.0704	14.802	-330.091	11.5284	0	36.4301	-383.185	0	121.578	0
TG(50:10)	832.645	30.8289	0	0.490896	0.0514995	3.28819	277.738	-26.1326	144.905	-0.0638593	-1.67476	24.8405	-40.3558
TG(51:00)_[M+NH4]1+	866.817	19.6132	8.87661	77.3675	412.031	-106.202	172.436	80.8693	-36.7829	-5.91329	56.4674	-9.28289	-28.4159
TG(51:01)_[M+NH4]1+	864.802	0.767956	0.510013	0	237.446	-1.49091	0.242853	-6.88044	-5.78008	-8.01511	0	0	-12.3525
TG(51:04)_[M+NH4]1+	858.755	-0.114249	-0.0611905	-10.0394	5.856	0.31	-3.88533	-3.47671	0.56736	-0.543665	-295.778	10.0828	3.52317
TG(52:01)_[M+Na]1+	883.773	0.373952	-0.0120217	0	0	-0.555027	-0.440738	-1.94867	0.574275	0	0	7.17653	-221.307
TG(52:01)_[M+NH4]1+	878.817	0.0387232	0.0498248	17.8339	9.92098	-0.0930252	-0.00976804	-0.168158	0.0636995	-1.0548	17.9466	-2.73265	-1.87307
TG(52:02)_[M+Na]1+	881.757	0.0849624	-0.0161922	-205.047	61.54	0.0333057	-0.207016	-0.612654	0.231777	0	0	-9.58696	-4.02069
TG(52:02)_[M+NH4]1+	876.802	0.00597505	0.00474054	-1.77617	1.82611	-0.0119268	-0.0105075	-0.0326108	0.00704168	-0.631613	2.38119	-0.141171	-0.0438416
TG(52:03)_[M+Na]1+	879.741	0.0269083	-0.0494986	0	0	0.0765156	-0.0195715	-0.34895	0.115476	0	0	-4.47817	-1.03612
TG(52:03)_[M+NH4]1+	874.786	-0.000838287	-0.000153662	-1.20515	0.931144	-0.00903072	-0.0122686	-0.012156	-0.00359488	-0.774754	1.37384	-0.0781997	-0.015912
TG(52:04)_[M+NH4]1+	872.77	-0.0042085	-0.00420248	-0.144464	0.3999	-0.0158285	-0.0179251	-0.0135156	-0.0143534	-0.283715	1.23603	-0.14344	-0.0281828
TG(52:05)_[M+NH4]1+	870.755	-0.00995197	-0.0158354	-0.0490154	0.0611002	-0.0732952	-0.00182867	-0.0681287	-0.0503364	0.0139442	0.394925	-1.16366	-0.231627
TG(52:06)_[M+NH4]1+	868.739	-0.0594467	-0.112085	0	1596.32	-0.707746	0.416446	-0.934101	-0.377039	0	0	0	0
TG(53:02)_[M+NH4]1+	890.817	0.458586	0.302773	0	0	-1.06582	-2.03822	-3.94767	2.57416	-147.224	0	-18.5396	-12.2214
TG(53:03)_[M+NH4]1+	888.802	0.116491	-0.215064	63.055	0	-0.604786	-0.919459	-1.44153	0.062754	-116.994	-508.16	-30.7026	-16.9531
TG(53:05)_[M+NH4]1+	884.77	0.140254	-0.000754744	-2671.27	800.447	-0.535823	0.42842	-7.07444	-2.9047	0	0	-29.5579	0
TG(53:07)_[M+NH4]1+	880.739	0.0873014	-0.0805586	252.578	0	0.12865	0.222464	-0.686339	0.169941	0	0	-18.7625	1.87998
TG(53:10)_[M+NH4]1+	874.692	100.153	39.4828	-19.2767	99.4967	-87.2716	57.8662	-79.4262	200.433	-598.716	0	0	56.4631
TG(54:01)_[M+Na]1+	911.804	7.6314	2.66355	0	0	30.1392	67.6394	94.1257	23.3235	0	0	0	0
TG(54:01)_[M+NH4]1+	906.848	0.408171	0.251839	0	108.36	-0.582052	-0.269975	-0.858648	0.104365	-5.65741	58.015	-7.61323	-8.63339
TG(54:02)_[M+Na]1+	909.788	9.54597	4.25427	0	161.228	4.10734	0.487597	-38.9886	-6.37002	0	0	0	0
TG(54:02)_[M+NH4]1+	904.833	0.117604	0.02922	-144.546	30.5098	-0.0909076	-0.0376056	-0.509172	-0.0187356	-16.3454	191.671	-5.12323	-2.22375
TG(54:03)_[M+NH4]1+	902.817	0.0092618	0.00357886	-9.22603	4.31838	-0.0236771	-0.0180432	-0.0427243	0.00241523	-3.1163	7.40735	-0.63558	-0.196851
TG(54:04)_[M+NH4]1+	900.802	-0.000542219	-0.00566009	-4.63624	2.59015	-0.0209775	-0.0247421	-0.0194781	-0.0107984	-2.82748	3.09643	-0.295897	-0.147427
TG(54:05)_[M+Na]1+	903.741	-0.15856	-0.52123	0	0	0.58396	3.86189	0.280695	-0.0293364	0	0	-6.17757	-53.7522
TG(54:05)_[M+NH4]1+	898.786	-0.0058361	-0.00777299	-5.03258	3.10604	-0.0283453	-0.0243523	-0.0185714	-0.0250318	-4.9201	3.96439	-0.294884	-0.042813
TG(54:06)_[M+NH4]1+	896.77	-0.0111247	-0.0180291	-15.9025	6.54004	-0.0674235	-0.00527117	-0.059257	-0.0565762	-20.476	29.0292	-0.466275	0.00416425
TG(54:07)_[M+NH4]1+	894.755	-0.0483566	-0.0719979	0	0	-0.499663	0.243708	-0.303175	-0.152458	0	0	-2.35663	-0.769694
TG(54:08)_[M+NH4]1+	892.739	-0.333265	-0.249758	-268.753	-38.0236	0.257461	1.9179	3.61775	-0.416188	-178.99	172.171	53.0002	84.6158
TG(54:11)_[M+Na]1+	891.647	0	569.734	2.26831	3.35555	-11.3621	104.961	1231.5	-162.589	-13.625	-14.7501	0	-146.696
TG(55:02)_[M+NH4]1+	918.848	4.31457	6.34529	0	0	-64.8969	-61.7763	0	-65.5482	0	0	0	-108.635
TG(55:03)_[M+NH4]1+	916.833	0.983481	0.607553	0	0	-4.61457	-14.631	-7.76649	22.9461	0	0	-52.0709	143.645
TG(55:04)_[M+NH4]1+	914.817	0.265126	0.254094	0	0	-3.94583	-10.3769	1.82981	-6.86422	0	0	0	4.28231
TG(55:05)_[M+NH4]1+	912.802	-0.855277	-0.411149	0	0	-13.2582	-10.0326	40.553	-34.5174	0	0	0	0
TG(55:07)_[M+NH4]1+	908.77	2.18158	-0.0770163	0	303.979	0.717375	0.768806	-1.30816	4.79249	-109.496	0	28.4274	-37.9106
TG(55:08)_[M+NH4]1+	906.755	0.38387	-0.429572	132.008	0	0.657325	0.888334	-0.550895	0.181007	19.2776	0	-68.6199	109.032
TG(55:10)_[M+NH4]1+	902.723	-4.89606	-4.00862	-100.444	30.0392	6.02832	45.5285	19.1309	-1.48009	0	28.0336	43.9658	0
TG(56:01)_[M+NH4]1+	934.88	19.2542	35.8022	33.0662	0	-6.83363	3.24904	0.461978	-6.50174	-9.06658	51.1912	-8.99478	-5.94061
TG(56:03)_[M+NH4]1+	930.848	0.28699	0.205084	0	0	-0.410671	-0.474043	-1.02164	0.761452	0	0	-49.0343	-16.6236
TG(56:04)_[M+NH4]1+	928.833	0.14929	0.147968	-107.266	0	-0.290967	-0.285508	-0.593414	0.0840441	0	0	-44.715	-25.7321
TG(56:05)_[M+NH4]1+	926.817	0.10481	0.107842	226.806	0	-0.483207	-0.363312	-0.243558	-0.0201966	0	0	-24.3363	0.0140379
TG(56:06)_[M+NH4]1+	924.802	0.0575013	0.0802035	20.9597	0	-0.448229	-0.217422	-0.258174	-0.0587775	281.097	-35.4293	-7.97094	-7.35467
TG(56:07)_[M+NH4]1+	922.786	0.0191025	0.104802	12.847	49.4586	-0.30763	-0.141053	-0.0446646	-0.0266516	-51.9276	0	-0.83266	-0.356734
TG(56:08)_[M+NH4]1+	920.77	0.0286699	0.150061	-425.89	0	-0.341288	-0.192512	-0.00617244	-0.0686666	0	0	-1.50735	-0.185005
TG(56:09)_[M+NH4]1+	918.755	-0.315402	0.459287	0	0	-0.34937	3.94106	-0.223895	-1.73211	0	0	-97.4938	-181.941
TG(58:04)_[M+Na]1+	961.819	648.19	0	0	0	0	0	0	0	0	0	0	89.708
TG(58:04)_[M+NH4]1+	956.864	1.24691	1.50789	0	0	-7.46166	-2.27808	100.42	-117.489	0	0	0	0
TG(58:05)_[M+NH4]1+	954.848	0.589655	4.14523	0	0	-19.552	-22.1365	-18.1366	56.1757	0	0	-66.921	0
TG(58:06)_[M+NH4]1+	952.833	-0.210289	2.1691	0	0	-14.5207	2.54159	-7.61103	-9.7888	0	0	0	-145.32
TG(58:08)_[M+NH4]1+	948.802	0.3344	0.485493	0	0	-0.658994	-0.979357	-0.0346808	0.0682288	0	0	-17.7915	-11.5841
TG(58:09)_[M+NH4]1+	946.786	0.143392	0.344318	-177.623	0	-0.489898	-1.12284	0.00222807	-0.184461	0	-34.9009	-11.2593	-33.3708
TG(58:10)_[M+NH4]1+	944.77	-0.332153	-0.0207637	0	0	-0.312577	0.210101	1.81414	-1.96667	0	0	-36.5247	-9.47978
TG(60:03)_[M+NH4]1+	986.911	35.7409	51.4214	0	0	0	0	0	0	0	399.162	0	0
TG(60:04)_[M+Na]1+	989.851	0	0	0	0	0	0	0	0	0	0	0	0
TG(60:05)_[M+NH4]1+	982.88	110.559	98.8209	0	0	0	0	0	0	0	0	-48.7929	0
TG(60:08)_[M+NH4]1+	976.833	-4.29825	39.6334	0	0	-91.3514	7.31509	0	-1.46745	0	0	-41.7625	0
TG(60:09)_[M+NH4]1+	974.817	-15.5951	16.0952	0	0	-22.5785	-1.76426	219.998	17.2136	0	0	0	0
TG(61:08)_[M+NH4]1+	990.848	1443.55	0	0	0	0	142.548	0	0	0	0	0	0
TG(64:14)_[M+Na]1+	1025.76	0	915.719	0	0	0	0	0	0	0	0	0	0
TG_oxid(36:02)	668.546	0	0	0	69.854	212.286	58.7712	44.7867	-45.0445	48.6286	0	24.9829	5.24083
TG_oxid(37:00)	686.593	113.01	143.843	169.163	0	38.1719	7.29309	-30.2	27.9876	0	0	1.38959	-13.0403
TG_oxid(38:02)	696.577	335.111	324.282	-269.402	82.6313	-74.1649	0	0	-22.4005	15.6449	0	-4.18678	-3.18717
TG_oxid(40:03)	722.593	0	0	155.11	324.704	42.1951	378.027	0	-77.7425	32.1912	-39.9885	3.61662	-18.0179
TG_oxid(41:01)	740.64	454.306	-213.346	0	0	-15.8292	-16.238	46.2697	-38.9447	257.738	-137.566	-34.2466	-9.52218
TG_oxid(41:02)	738.624	282.273	-111.118	-0.0267528	3.14626	-8.07781	-21.2315	25.2297	-43.4111	-28.6851	20.8234	-4.04414	10.8214
TG_oxid(42:03)	750.624	56.0575	434.709	0	0	159.332	252.727	-26.1478	0	0	71.0332	24.3643	-0.699185
TG_oxid(42:04)	748.609	279.947	0	-0.819224	3.30744	-26.6993	97.7732	55.0828	0	0.858114	-1.14927	-0.115553	6.67346
TG_oxid(43:02)	766.655	73.809	15.0564	-0.028667	0.0977375	-7.75646	-5.70806	87.935	-14.3511	-0.206702	-0.0618932	2.80545	-9.64237
TG_oxid(43:03)	764.64	21.0273	-68.801	-0.255173	0.307822	-10.8987	-5.9836	119.379	-23.3283	-1.11398	0.483243	-22.6571	0
TG_oxid(44:02)	780.671	121.941	277.917	-0.106351	0.255479	326.697	-47.1065	-273.456	-36.7708	-0.954206	0.491214	92.1443	-140.575
TG_oxid(44:04)	776.64	0	-746.661	63.6248	-25.1768	0	-79.2554	0	0	-25.215	107.296	75.9078	0
TG_oxid(45:00)	798.718	-7.88526	38.9098	0	0	41.8726	2.03418	79.4489	65.8272	0	0	2.68913	-129.186
TG_oxid(45:02)	794.687	15.6231	13.0657	0.00519368	0.062069	-139.994	-92.154	80.1181	-86.1789	-0.127545	-0.0878979	10.1784	48.8782
TG_oxid(45:04)	790.655	16.6044	323.697	-0.19622	0.0572753	-20.4831	-9.77809	-139.529	-43.1644	-0.226008	0.64679	75.6205	45.7929
TG_oxid(46:02)	808.702	57.7527	0	-3.70893	13.8969	-135.58	0	0	0	-26.6764	79.0281	171.582	0
TG_oxid(46:03)	806.687	0	-223.105	-0.528098	1.49617	133.734	-22.5551	155.876	-10.2327	-1.22987	-19.4005	28.6281	-20.3152
TG_oxid(46:04)	804.671	17.8687	-5.36526	-4.26408	3.7917	2.0872	-4.61133	2.12199	-5.29066	-10.2937	16.5653	4.23034	-2.64924
TG_oxid(48:00)	840.765	-8.34323	-7.60575	0	0	0	-175.791	119.044	0	0	40.1634	72.127	0
TG_oxid(48:05)	830.687	0	0	1.00161	2.38915	-188.838	0	0	243.496	-1.09416	-0.827246	49.2015	137.689
TG_oxid(50:03)	862.749	6.26526	1.96159	-2.91639	42.2985	-192.316	-1045.29	15.8395	542.811	-254.947	-1131.99	0	0
TG_oxid(52:02)	892.796	4.78236	12.7279	144.67	0	-3.88146	-38.1089	0	-192.466	0	0	0	0
TG_oxid(52:06)	884.734	-2.00713	-0.319523	-38.1302	42.43	646.689	354.447	0	0	66.8944	0	15.4157	79.5651
TG_oxid(53:01)	908.828	147.489	248.141	1037.6	633.846	-68.4716	-76.321	321.953	409.595	-625.483	43.5224	-24.1207	-254.944
TG_oxid(54:02)	920.828	19.1991	36.8292	0	0	-77.2188	0	0	-253.415	0	0	838.116	50.0708
TG_oxid(54:03)	918.812	4.20173	10.9913	52.3767	0	-28.9876	-64.3684	169.057	38.3411	-145.804	0	55.1668	-243.312
TG_oxid(54:04)	916.796	2.86279	6.90748	-21.1211	0	-17.2126	-55.3514	-5.73862	0	-33.6032	0	0	0
TG_oxid(56:03)	946.843	20.5241	27.4354	0	0	-77.5336	0	0	41.322	0	0	0	53.7867
TG_oxid(57:04)	958.843	976.644	107.675	0	0	0	195.598	0	-82.0381	0	0	0	0
TG_oxid(57:06)	954.812	13.6705	3017.65	0	0	-257.045	0	0	0	0	0	0	0
TG_oxid(57:08)	950.781	1.18129	-8.73482	9.58255	-49.1331	2.45212	-17.7291	-33.3848	18.2186	-67.3423	21.6363	39.5756	-89.769
TG_oxid(57:11)	944.734	-37.8315	48.188	0	0	27.5721	-45.889	60.0648	-917.823	-71.8931	0	0	0
TG_oxid(62:15)	1006.75	178.218	-23.0184	117.332	-350.038	-119.683	137.275	38.9618	27.6355	205.237	-204.716	-0.50397	7.15933
TG_oxid(64:15)	1034.78	702.316	-478.838	0	219.667	0	0	-160.381	0	0	0	-234.326	0
